# Supplementary material for: Alternative lengthening of telomeres (ALT) cells viability is dependent on C-rich telomeric RNAs
Source: Nat Commun. 2023 Nov 4;14:7086. doi: 10.1038/s41467-023-42831-0 (PMC10625592; doi:10.1038/s41467-023-42831-0)
Supplement: Supplementary file 3 — Source Data [file 41467_2023_42831_MOESM3_ESM.zip]

Archive with 10 entries (10 files):
- Fig1.xlsx
- Fig2.xlsx
- fig3.xlsx
- fig4.xlsx
- fig5.xlsx
- Sfig1.xlsx
- Sfig2.xlsx
- Sfig3.xlsx
- Sfig4.xlsx
- Sfig5.xlsx
