# Supplementary material for: Alternative lengthening of telomeres (ALT) cells viability is dependent on C-rich telomeric RNAs
Source: Nat Commun. 2023 Nov 4;14:7086. doi: 10.1038/s41467-023-42831-0 (PMC10625592; doi:10.1038/s41467-023-42831-0)
Supplement: Supplementary file 3 — Source Data [file 41467_2023_42831_MOESM3_ESM.zip › Fig1.xlsx]

## Sheet: Figure 1A
Figure 1A
	non-ALT		ALT
	BJhTERT	HeLa	U2OS	SAOS2	G292
TeloG	1.13086	0.869136	58.0499	243.668	17.6679
	non-ALT		ALT
	BJhTERT	HeLa	U2OS	SAOS2	G292
TeloC	1.15825	0.841751	7.04802	8.10914	4.28835

## Sheet: Figure 1B
Figure 1B

## Sheet: Figure 1C
Figure 1C
	non-ALT					ALT
	SI14	6C3	T.1C	T.1J/6B	WI38	SI24 ALT	8G2 ALT	T.1D	T.1J/1.3C	VA13
TeloG	1.89e-07	1.045e-07	1.0364e-06	2.209e-07	2.095e-07	3.861e-06	2.5832e-06	5.605e-07	2.237e-06	4.8062e-06
	non-ALT					ALT
	SI14	6C3	T.1C	T.1J/6B	WI38	SI24 ALT	8G2 ALT	T.1D	T.1J/1.3C	VA13
TeloC	0.563689	0.916884	0.607362	1.01911	1.89295	20.9414	9.01098	5.01871	11.2147	15.3197

## Sheet: Figure 1D
Figure 1D
teloG			teloC
siSCR	siASF1a/b		siSCR	siASF1a/b
1	3.47601		1	2.73557
1	3.15043		1	1.63953
1	2.00491		1	1.96808
