# Supplementary material for: Alternative lengthening of telomeres (ALT) cells viability is dependent on C-rich telomeric RNAs
Source: Nat Commun. 2023 Nov 4;14:7086. doi: 10.1038/s41467-023-42831-0 (PMC10625592; doi:10.1038/s41467-023-42831-0)
Supplement: Supplementary file 3 — Source Data [file 41467_2023_42831_MOESM3_ESM.zip › fig3.xlsx]

## Sheet: Figure 3A
Figure 3A
control	antiteloG	antiteloC
0.49	1.46	5.66
0.5117	0.5948	3.7594
0.49	0.33	1.73

## Sheet: Figure 3B
Figure 3B
	control			antiG			antiC
Cycling	1	1	1	1.1787	1.01535	0.970434	0.732161	0.532081	0.646065
Arrested	1	1	1	1.24206	0.976015	1.21171	1.25916	0.632993	1.49925

## Sheet: Figure 3D
Figure 3D
control	antiteloG	antiteloC
14.9533	12.3188	42.5926
28.0488	34.7826	68.932
17.1429	20.7407	76.3636
12.3457	12.3967	49.2063
