# Supplementary material for: Alternative lengthening of telomeres (ALT) cells viability is dependent on C-rich telomeric RNAs
Source: Nat Commun. 2023 Nov 4;14:7086. doi: 10.1038/s41467-023-42831-0 (PMC10625592; doi:10.1038/s41467-023-42831-0)
Supplement: Supplementary file 3 — Source Data [file 41467_2023_42831_MOESM3_ESM.zip › fig4.xlsx]

## Sheet: Figure 4A
Figure 4A
	control			antiteloG			antiteloC
siSCR	1.10147	0.912431	0.846482	1.02843	0.910036	0.794103	0.578423	0.540518	0.603071
siBLM	0.885106	0.668072	0.671137	0.775131	0.748229	0.901963	0.476156	0.272161	0.60743
siSLX4	0.936974	0.911761	0.850743	0.767734	0.739708	0.85981	0.712716	0.699786	0.546964

## Sheet: Figure 4B
Figure 4B
	control			antiteloG			antiteloC
Parental	0.945062	1.08023	1.07007	0.886138	0.95582	1.03251	0.445502	0.545909	0.586321
BLM KO	0.874866	0.861354	1.35889	0.694102	0.735563	1.08786	0.169424	0.308305	0.590648
RMI1 KO	1.0543	0.988792	1.06908	0.812166	0.956634	1.03118	0.172895	0.29175	0.423399
PML KO	0.905693	0.995362	1.07293	1.15159	0.880653	0.974505	0.289616	0.616576	0.722489

## Sheet: Figure 4C
Figure 4C
>20%
control	antiteloC
28.6	68.4
0	16.7
25	55

## Sheet: Figure 4D
Figure 4D
Control	antiteloG	antiteloC
1.40803	1.23	6.25492
1.82002	1.09084	5.40691
1.39321	1.26445	9.56678

## Sheet: Figure 4E
Figure 4E
Fraction of total
	>10
	mean	upper limit	lower Limit
control	9.72222	15.6577	5.87991
antiteloG	12.3457	17.0771	8.78627
antiteloC	11.9497	17.9096	7.78502
