# Supplementary material for: Alternative lengthening of telomeres (ALT) cells viability is dependent on C-rich telomeric RNAs
Source: Nat Commun. 2023 Nov 4;14:7086. doi: 10.1038/s41467-023-42831-0 (PMC10625592; doi:10.1038/s41467-023-42831-0)
Supplement: Supplementary file 3 — Source Data [file 41467_2023_42831_MOESM3_ESM.zip › fig5.xlsx]

## Sheet: Figure 5A
Figure 5A
	EXP1	EXP2	EXP3
control	0.176569	0.134761	0.172523
antiG	0.15339	0.153796	0.151599
antiC	0.251179	0.246179	0.233681

## Sheet: Figure 5B
Figure 5B
Fraction of total
	>4
	mean	upper limit	lower Limit
control	9.44444	11.801	7.51838
antiG	9.61792	11.9234	7.71917
antiC	17.9523	20.9388	15.3093

## Sheet: Figure 5C
Figure 5C
Fraction of total
	>1
	mean	upper limit	lower Limit
control	12.8141	15.3159	10.6694
antiG	10.1562	12.3073	8.34535
antiC	21.5762	24.6108	18.8224

## Sheet: Figure 5D
Figure 5D
Fraction of total
	>3
	mean	upper limit	lower Limit
control	9.27022	12.11	7.04299
antiG	7.24852	9.45408	5.5261
antiC	4.40917	6.42783	3.00412

## Sheet: Figure 5E
Figure 5E
Fraction of total
	>5
	mean	upper limit	lower Limit
control	8.75	11.039	6.89883
antiG	7.50988	9.60628	5.84142
antiC	5.18934	7.07089	3.78806

## Sheet: Figure 5F
Figure 5F
Fraction of total
	>4
	mean	upper limit	lower Limit
control	9.07821	11.4067	7.1865
antiG	8.50547	10.6094	6.78706
antiC	15.5653	18.4805	13.0365

## Sheet: Figure 5G
Figure 5G
Fraction of total
	>5
	mean	upper limit	lower Limit
control	11.745	14.5781	9.40186
antiG	9.15332	12.2245	6.79397
antiC	16.3077	20.7136	12.689
