# Supplementary material for: Alternative lengthening of telomeres (ALT) cells viability is dependent on C-rich telomeric RNAs
Source: Nat Commun. 2023 Nov 4;14:7086. doi: 10.1038/s41467-023-42831-0 (PMC10625592; doi:10.1038/s41467-023-42831-0)
Supplement: Supplementary file 3 — Source Data [file 41467_2023_42831_MOESM3_ESM.zip › Sfig1.xlsx]

## Sheet: Figure S1A
Figure S1A
non-ALT			ALT
BJhTERT	MG63	HeLa	U2OS	SAOS2	G292
2.34262		0.657379	90.5606	65.5404	257.638

## Sheet: Figure S1B
Figure S1B

## Sheet: Figure S1C
Figure S1C
non-ALT					ALT
JFCF-6/T.1J/6B	JFCF-6/T.1C	SI14	6C3	WI38Mortal	JFCF-6/T.1J/1.3C	JFCF-6/T.1D	SI24	8G2	VA13
0	0.471001	4.28697	0.162991	0.0790412	25.8434	53.5557	44.4065	68.0331	1.68974

## Sheet: Figure S1D
Figure S1D
siSCR	siASF1a/b	HeLa	U2OS
766.679	1227.87	136.355	5696.61
826.404	2468.6
702.933	1989.76

## Sheet: Figure S1E
Figure S1E
