# Supplementary material for: Alternative lengthening of telomeres (ALT) cells viability is dependent on C-rich telomeric RNAs
Source: Nat Commun. 2023 Nov 4;14:7086. doi: 10.1038/s41467-023-42831-0 (PMC10625592; doi:10.1038/s41467-023-42831-0)
Supplement: Supplementary file 3 — Source Data [file 41467_2023_42831_MOESM3_ESM.zip › Sfig2.xlsx]

## Sheet: Figure S2A
Figure S2A
HeLa											BJ hT											U2OS
	Control			antiteloG			antiteloC					Control			antiteloG			antiteloC					Control			antiteloG			antiteloC
	mean	SD	N	mean	SD	N	mean	SD	N			mean	SD	N	mean	SD	N	mean	SD	N			mean	SD	N	mean	SD	N	mean	SD	N
0	1	0	2	1	0	2	1	0	2		0	1	0	2	1	0	2	1	0	2		0	1	0	2	1	0	2	1	0	2
4	1.1778	0.0418574	2	1.1671	0.061459	2	1.20017	0.0491735	2		4	1.17238	0.0840329	2	1.14671	0.0804467	2	1.15414	0.0796543	2		4	1.16904	0.0616194	2	1.18104	0.0518784	2	1.15012	0.0587761	2
8	1.38137	0.0890057	2	1.374	0.0747832	2	1.37238	0.0704451	2		8	1.30184	0.0865363	2	1.26163	0.154349	2	1.26294	0.082437	2		8	1.4117	0.165626	2	1.3814	0.113675	2	1.33641	0.0979371	2
12	1.64146	0.07692	2	1.64024	0.160988	2	1.62721	0.110332	2		12	1.43206	0.151583	2	1.37519	0.158283	2	1.3761	0.0730971	2		12	1.65983	0.178603	2	1.56379	0.186259	2	1.53286	0.192288	2
16	1.96898	0.116748	2	1.90123	0.194154	2	1.91692	0.0872837	2		16	1.53594	0.160866	2	1.45738	0.169833	2	1.44673	0.0996295	2		16	1.87234	0.204763	2	1.73727	0.205163	2	1.62538	0.20904	2
20	2.22223	0.125786	2	2.17336	0.187028	2	2.09791	0.114358	2		20	1.6674	0.21868	2	1.55094	0.176276	2	1.48086	0.104085	2		20	2.07109	0.254034	2	1.88349	0.261105	2	1.73704	0.249335	2
24	2.50024	0.161748	2	2.49089	0.190417	2	1.97904	0.122899	2		24	1.72302	0.214569	2	1.56278	0.148909	2	1.46466	0.126902	2		24	2.12434	0.209114	2	1.8999	0.241391	2	1.3823	0.264253	2
28	2.90744	0.192576	2	2.86668	0.210111	2	1.9967	0.218423	2		28	1.85017	0.24598	2	1.72239	0.1833	2	1.54653	0.13911	2		28	2.38607	0.304774	2	2.10223	0.285079	2	1.43742	0.320996	2
32	3.41691	0.225574	2	3.38577	0.239453	2	2.31903	0.240724	2		32	1.95205	0.321786	2	1.76066	0.178474	2	1.61514	0.178297	2		32	2.63923	0.324564	2	2.25869	0.331417	2	1.53141	0.32976	2
36	3.97434	0.185575	2	3.82578	0.232075	2	2.62426	0.231701	2		36	2.00727	0.313883	2	1.78638	0.192484	2	1.62992	0.20919	2		36	3.00867	0.41738	2	2.52364	0.392479	2	1.61772	0.353944	2
40	4.58694	0.257296	2	4.42715	0.29575	2	2.99418	0.327181	2		40	2.06257	0.295997	2	1.86434	0.215537	2	1.6936	0.250138	2		40	3.33875	0.441535	2	2.80886	0.447128	2	1.66034	0.387471	2
44	5.31513	0.308839	2	5.21707	0.323427	2	3.46766	0.291454	2		44	2.16188	0.364985	2	1.91144	0.235063	2	1.72152	0.27104	2		44	3.70115	0.480629	2	3.01438	0.454497	2	1.7138	0.376807	2
48	6.18178	0.330325	2	6.00335	0.291214	2	4.07382	0.415367	2		48	2.26729	0.387205	2	1.98968	0.256451	2	1.7667	0.255718	2		48	4.13079	0.541266	2	3.36785	0.59573	2	1.68997	0.37806	2
52	7.1325	0.453489	2	6.69701	0.324839	2	4.77409	0.528802	2		52	2.41137	0.3745	2	2.065	0.349715	2	1.88924	0.3145	2		52	4.64003	0.577556	2	3.74309	0.61567	2	1.68161	0.390266	2
56	8.25003	0.543884	2	7.78321	0.555366	2	5.57867	0.507164	2		56	2.55743	0.45808	2	2.21733	0.365126	2	1.96368	0.303425	2		56	5.17945	0.653494	2	4.09566	0.72023	2	1.6441	0.382088	2
60	9.63014	0.67397	2	9.12468	0.77155	2	6.47519	0.388306	2		60	2.75535	0.504222	2	2.32778	0.365845	2	2.06596	0.300875	2		60	5.85327	0.797903	2	4.59857	0.871204	2	1.69962	0.415281	2
64	11.0072	0.938934	2	10.6063	1.0132	2	7.65783	0.493784	2		64	2.93017	0.507679	2	2.4524	0.391443	2	2.14726	0.369098	2		64	6.55022	0.874876	2	5.04788	0.915151	2	1.73281	0.406446	2
68	12.6985	0.903159	2	11.6136	1.40426	2	8.64325	0.797819	2		68	3.14234	0.538108	2	2.59907	0.454342	2	2.27716	0.358939	2		68	7.15587	0.937876	2	5.53034	0.925848	2	1.74573	0.418459	2
72	14.2459	0.930281	2	13.0255	1.59816	2	9.8515	0.757054	2		72	3.34904	0.563355	2	2.72913	0.405392	2	2.44814	0.331549	2		72	8.06737	1.04056	2	6.13599	1.0475	2	1.84461	0.510281	2

## Sheet: Figure S2B
Figure S2B
GBM14									TG16
1 μM			10 μM			40 μM			1 μM			10 μM			40 μM
Control	antiteloG	antiteloC	Control	antiteloG	antiteloC	Control	antiteoG	antiteloC	Control	antiteloG	antiteloC	Control	antiteloG	antiteloC	Control	antiteoG	antiteloC
0.723052	0.971653	0.907779	0.969914	0.809425	0.828294	0.770797	0.759403	0.543501	1.04387	1.17779	1.10669	1.057	1.18301	1.02874	1.00193	1.02113	0.856511
0.992691	0.837949	0.718328	0.837949	0.725851	0.458428	0.543436	0.688171	0.450653	0.982856	0.899467	1.06576	0.928661	0.942499	0.890438	0.961205	0.921666	0.836257
0.714241	0.849799	0.749833	0.824043	0.888028	0.500009	0.77624	0.682725	0.485397	1.08083	1.16875	1.07334	1.03911	1.25363	1.04296	1.07709	1.1535	1.10304
			0.997261	1.0451	0.700597	0.872474	0.903185	0.0516329

## Sheet: Figure S2C
Figure S2C
HeLa					U2OS
control	antiteloG	antiteloC	G4-forming ASO		control	antiteloG	antiteloC	G4-forming ASO
0.999332	0.99817	0.990002	0.999389		1.02328	1.11082	0.50083	0.964149
1	1.01	1	1		0.97	0.93	0.02	0.8
0.998831	0.999277	1.00342	1.00427		1.03	1.02	0.5	0.94

## Sheet: Figure S2D
Figure S2D
HeLa					Bj hT					U2OS
	control	antiteloG	antiteloC			control	antiteloG	antiteloC			Control	antiteloG	antiteloC
exp2	8.58813	9.29577	19.0133		exp 2	0.779446	0.98381	3.51231		exp 2	2.66918	3.98665	40.1769
exp5 incubator	0.400028	0.461605	0.483412		exp5 incubator	1.235	1.71246	7.57442		exp5 incubator	5.51725	6.78836	29.075
exp7 Incubator	1.37462	0.911792	1.06257		exp7 Incubator	0.908659	0.844406	2.86883		exp7 incubator	7.12	8.52	27.97
exp8 incubator	1.69258	2.17457	1.95487		exp8 incubator	1.54734	3.33972	4.09378		exp8 incubator	12.2204	12.1628	21.3305
exp9 incubator	2.17337	1.94181	2.66152		exp9 incubator	1.12722	1.9201	6.76962		exp9 incubator	6.54659	7.65345	24.0437

## Sheet: Figure S2F
Figure S2F
TG16	IMR90 SW39	BJhTERT	HCT116	MG-63	SJSA-1	HeLa	RPE hTERT	G-292	IMR90 SW26	GBM14	SJ-GBM2	U2OS	SKLU-1	U2OS Telo	SAOS2	H295R
15	24.4	34.4	42.5	58.88				0.55	6.2	10.4	14.7	18.8	20.6	25.6

## Sheet: Figure S2G
Figure S2G
non-ALT	ALT
1.18414	2.08514
0.766066	3.15766
	2.42967
	1.47622
	1.54832
	2.04869

## Sheet: Figure S2H
Figure S2H

## Sheet: Figure S2I
Figure S2I
U2OS	U2OS Telo	HeLa
0.02074	53.4992	1

## Sheet: Figure S2J
Figure S2J
HeLa no ASO	HeLa antiteloC	U2OS no ASO	U2OS antiteloC
399.173	1960.47	254.035	3228.1
907.698	1886.73	480.694	1509.64
724.82	2031.84	183.867	3900.43
374.471	2357.41	258.235	2240.57
363.953	4534.24	55.1294	3987.47
545.941	3057.22	346.153	2544.69
393.475	3972.9	270.29	2495.85
379.137	4075.28	309.451	3275.68
457.89	2123.64	254.871	3271.9
360.569	3152.58	379.855	2985.78
483.624	2611.13	438.526	3353.59
174.659	2820.44	217.851	3477.04
214.443	2135.27	214.604	2012.84
198.067	2829.55	266.643	4245.42
384.867	2720.49	87.8	2458.53
365.757	408.933	245.988	2667.92
211.945	2966.16	149.078	1764.89
394.302	1985.37	93.3216	1985.8
481.729	4550.08	121.031	4129.86
521.192	99.298	176.239	1786.52
544.082	6156.07	163.267	1678.85
410.769	6049.37	118.78	861.255
31.2588	6442.95	268.298	2334.7
63.4078	6032.34	264.345	2235.27
91.2941	3545.51	188.329	2668.31
124.894	7096.26	382.314	2800.64
37.7882	4395.23	237.635	3062.99
44.0078	3932.26	324.463	1772.97
82.2784	3927.06	200.278	1009.05
34.702	4639.33	459.78	825.776
16.5216	3702.15	224.004	995.463
37.7765	3968.63	162.502	1234.41
20.5098	6870.8	192.153	1481.83
28.1608	3672.53	177.647	1049.08
43.0235	5513.73	389.792	1334.98
53.8078	6424.74	184.745	1225.45
26.8039	7251.29	41.6392	1304.42
23.5373	4472.02	1.32157	992.992
93.4275	3478.58	2.48627	1760.69
45.5765	4692.9	1.5098	1132.34
64.8863	5825.21	3.51765	871.09
36.302	4566.24	1.89412	795.243
43.9726	11079.8	1.98824	900.988
113.969	4840.43	2.35686	864.29
21.1255	5203.72	2.85098	4255.28
13.698	4652.95	3.27451	12937.2
6.50588	5447.72	3.73726	18846.2
7.17255	9209.55	4.12549	11588.8
6.79608	5388.42	4.47059	12775.3
5.76471	7522.36	4.82745	14043.5
6.03529	2590.64	9.99216	49.2549
7.07451	4782.59	25.902	1025.81
5.06275	6522.49	12.7176	413.914
3.30588	7293.96	41.2667	663.757
12.3137	5095.83	7.00392	15847.7
8.67059	5416.75	10.2353	1152.69
5.17647	2767.58	17.0549	14476.2
4.11765	10159.3	9.61961	15254.4
6.91373	6047.17	131.78	12120.5
7.32157	7211.33	18.5373	2040.09
2.47843	4507.53	135.129	1442.09
8.12941	2864.14	9.34118	1055.85
10.2824	6955.22	8.17255	2355.16
7.12549	9396.27	136.286	16.4078
7.29412	3995.91	64.5569	1536.87
7.51765	13493.8	91.7137	1431.79
11.1843	7918.17	276.298	1910.83
7	15068.8	103.329	1375.66
8.14118	4940.93	185.522	1977.09
5.56863	5129.71	116.2	1768.62
6.32549	5216.76	153.173	2327.29
5.41569	13257.8	160.416	1531.56
26.7843	5790.26	170.208	1745.15
30.8824	4242.3	83.1726	1220.82
35.9412	8656.3	149.816	1310.75
51.2588	12457.7	145.502	2046.39
51.4588	8699.56	110.839	3271.56
53.0431	9038.99	185.322	1798.39
80.0118	12199.3	8.4	3307.41
57.3765	13236.9	18.9412	3648.77
29.898	6048.1	186.055	2724.4
66.5412	12351.5	104.643	3191.02
70.2706	6560.22	38.6196	3954.74
63.2196	11865.7	5.03137	3771.22
62.6588	14142.5	54.2941	9048.56
38.3176	6719.68	42.0235	4072.86
51.2314	11234.1	46.6667	4144.77
34.7961	17110.7	55.5882	8446.81
50.8	4430.67	67.6314	23850.6
50.749	3548	34.2196	35402.9
71.7765	3078	56.6824	40632
67.2314	9359	60.7961	17921.6
58.9176	15111	42.1765	1675.65
8.3098	3691	256.78	2968.33
54.6549	6544	140.804	2624.31
42.4941	2965	88.2471	2394.59
16.9373	6670	186.639	2438.32
134.404	6486	200.784	1938.1
20.7255	2732	75.8353	1861.88
35.7373	1958	96.3373	1576.69
21.1098	4946	50.2235	6452.41
25.7059	7325	25.8627	7015.03
30.6157	5253	195.263	6637.52
15.851	7343	93.4863	6275.48
24.4275	6918	199.839	8640.6
14.3725	3000	267.718	6469.94
42.8118	6123	160.161	3881.13
14.7961	5129	189.859	4838.26
19.5765	3461	104.357	26058.7
106.647	3853	201.686	11125.9
36.5765	2622	219.714	16217.6
70.2745	5619		17962.1
73.6196	9244		15587.6
59.0235	2932		19114.7
80.1843	6553
32.502	2818
20.5529	2684
46.7059	7149
78.6392	3001
21.4	5866
61.1765	4954
93.4549	1822
28.1961	6811
52.651	5679
18.3725	4993
21.251	6268
28.9333	7136
	3156
	11594
	6810
	8160
	3874
	6427
	8185
	3719
	9619
	4816
	11785
	5265
	6015
	6986
	755
	7572
	6898
	5533
	8610
	4961
	931
	991
	755
	481
	778
	622
	467
	397
	695
	435
	471
	413
	693
	717
	614
	1043
	644
	835
	1143
	803
	973
	876
	451
	479
	790
	567
	640
	637
	800
	793

## Sheet: Figure S2K
Figure S2K
control			antiteloC
5.83	0.744176	4	27.289	4.40135	2599

[truncated: 4 more sheets: Figure S2L, Figure S2N, Figure S2O, Figure S2P]
