# Supplementary material for: Alternative lengthening of telomeres (ALT) cells viability is dependent on C-rich telomeric RNAs
Source: Nat Commun. 2023 Nov 4;14:7086. doi: 10.1038/s41467-023-42831-0 (PMC10625592; doi:10.1038/s41467-023-42831-0)
Supplement: Supplementary file 3 — Source Data [file 41467_2023_42831_MOESM3_ESM.zip › Sfig3.xlsx]

## Sheet: Figure S3A
Figure S3A
	G1			S			G2/M
	mean	SEM	N	mean	SEM	N	mean	SEM	N
control	36.46	3.64428	4	41.71	3.96092	4	22.0333	0.408094	4
antiteloG	37.8175	3.4233	4	42.295	2.74388	4	19.8875	3.36004	4
antiteloC	26.9625	3.21312	4	50.92	2.81109	4	22.1775	2.31927	4

## Sheet: Figure S3B
Figure S3B
	G1			S			G2/M
Cycling	36	37.7	30.3	41.8	42.8	39.5	22.2	19.8	30.1
Arrested	61.8	65.2	58.2	22.1	25.9	26.1	15.9	8.96	15.9

## Sheet: Figure S3D
Figure S3D
control	antiteloG	antiteloC
3.57143	3.40909	7.14286
6.66667	3.66972	3.61446
8.79121	5.33333	3.57143
20.4545	9.7561	10.4651
