# Supplementary material for: Alternative lengthening of telomeres (ALT) cells viability is dependent on C-rich telomeric RNAs
Source: Nat Commun. 2023 Nov 4;14:7086. doi: 10.1038/s41467-023-42831-0 (PMC10625592; doi:10.1038/s41467-023-42831-0)
Supplement: Supplementary file 3 — Source Data [file 41467_2023_42831_MOESM3_ESM.zip › Sfig4.xlsx]

## Sheet: Figure S4A
Figure S4A

## Sheet: Figure S4B
Figure S4B

## Sheet: Figure S4D
Figure S4D

## Sheet: Figure S4F
Figure S4F
>7
mean	Upper limit	lower limit
10.4167	16.4756	6.4148
9.87654	14.2748	6.72708
10.6918	16.455	6.78327

## Sheet: Figure S4G
Figure S4G
>10
mean	Upper limit	lower limit
12.2004	15.5123	9.51599
16.11	19.5557	13.1721
2.77778	4.60821	1.66175

## Sheet: Figure S4H
Figure S4H
>0.3
mean	Upper limit	lower limit
21.8794	23.681	20.1786
21.8225	23.4835	20.248
32.9606	34.9368	31.0429

## Sheet: Figure S4J
Figure S4J
	fragile				fused				lost
	control	antiteloG	antiteloC		control	Anti TeloG	Anti TeloC		control	Anti TeloG	Anti TeloC
	0.042373	0.096491	0.083333		0	0.00816326	0.0422535		0.285714	0.167347	0.323944
	0.114894		0.07489		0	0.0213523	0.101124		0.415789	0.0676157	0.117978
	0.039063	0.088083	0.113208		0.0291262	0.00909091	0.0833333		0.252427	0.318182	0.25
	0.102719		0.072072			0.0153257	0			0.153257	0.385246
	0.122363		0.068807			0.0267857	0.0974026			0.107143	0.227273
	0.138728	0.033816	0.115942				0.0820312				0.328125
	0.066946	0.087719	0.183333			0.0366972	0.130252			0.220183	0.168067
		0.016129	0.12766		0		0.0945946		0.255435		0.135135
	0.174545	0.057971			0.00892857	0.017094			0.357143	0.311966
	0.224806	0.0375	0.151261			0.0222222	0.0364583			0.266667	0.25
	0.106742	0.052448	0.165414				0.0852018				0.130045
	0.130841	0.095455	0.050388		0.020202	0.0190476	0.0121457		0.287879	0.233333	0.392713
			0.116071		0	0.038835	0.0441176		0.207143	0.11165	0.294118
	0.126168	0.072581	0.016129		0.0243902	0.0344828	0.147059		0.252033	0.181034	0.25
	0.08046		0.146341				0.015444				0.401544
			0.194915			0	0.0960699			0.231481	0.20524
	0.128049	0.070866	0.065306				0.221374				0.137405
	0.205607		0.144		0.0176991		0.0424242		0.345133		0.29697
	0.043956	0.095694	0.080508				0.0353535				0.30303
			0.078947			0.027027				0.243243
		0.028226	0.0489796		0.114407	0.023392	0.027778
			0.185053		0.034043		0.017621		0.266949	0.22807	0.328704
	0.0428571	0.0489796	0.0590909		0.101563	0.062176	0.04717		0.080851		0.162996
	0.0157895	0.185053	0.045977		0.030211		0.054054		0.25	0.181347	0.099057
	0.00485437	0.0590909	0.107143		0.126582		0.073394		0.181269		0.301802
		0.045977			0.092486	0.028986	0.057971		0.147679		0.169725
		0.107143	0.0504587		0.104603	0.026316	0.016667		0.132948	0.371981	0.144928
						0.032258	0.06383		0.238494	0.368421	0.1125
		0.0504587	0.00854701		0.072727	0.067633				0.403226	0.223404
	0.0271739		0.155556		0.116279	0.05	0.042017		0.043636	0.231884
	0.0223214	0.00854701			0.089888	0.062937	0.06391		0.085271	0.41875	0.084034
		0.155556	0.0619048		0.046729	0.054545	0.054264		0.089888	0.325175	0.101504
			0.092233				0.008929		0.102804	0.245455	0.24031
	0.020202	0.0619048	0.0775862		0.074766	0	0.032258				0.3125
	0.0214286	0.092233			0.045977		0.058537		0.154206	0.362903	0.22043
	0.0609756	0.0775862	0.037037				0.033898		0.206897		0.063415
					0.097561	0.094488	0.040816				0.118644
		0.037037			0.065421		0.024		0.182927	0.204724	0.253061
					0.043956	0.124402	0.042373		0.163551		0.12
	0.0265487		0.0878378				0.078947		0.225275	0.244019	0.233051
						0.040323					0.151316
		0.0878378								0.379032
	0.0689655	0.0495495	0.0257353		0.0344828	0.00900901	0		0.163793	0.0900901	0.113971
	0.0104712	0.0320856	0.00675676		0	0.0320856	0		0.136126	0.0855615	0.114865
	0	0.0181818	0.00404858		0.0231214	0	0.00809717		0.0809249	0.218182	0.263158
	0	0.0429184	0.0714286		0.0301887	0.0300429	0.0659341		0.211321	0.107296	0.43956
	0.116071	0.0325203	0.0172414		0	0	0		0.3125	0.105691	0.189655
	0	0.00930233	0.0307692		0	0	0.0153846		0.196429	0.130233	0.115385
	0.0714286	0.00531915	0		0	0.0212766	0.00847458		0.138393	0.191489	0.207627
	0.0724638	0.00423729	0.00943396		0.0144928	0.0169491	0		0.231884	0.292373	0.179245
	0	0.00462963	0.0215827		0.0112994	0.00925926	0.0143885		0.20339	0.412037	0.21223
	0.0254237	0	0.0351562		0.0338983	0	0.0078125		0.292373	0.149123	0.199219
	0.00357143	0.038674	0.00934579		0	0.0773481	0		0.146429	0.292818	0.21028
	0.0539568	0	0.00714286		0.0215827	0.00888889	0		0.44964	0.257778	0.135714
	0	0.0225225	0.0131579		0	0	0		0.206061	0.202703	0.149123
	0.0382166	0	0.028		0.0318471	0.00826446	0		0.216561	0.289256	0.128
	0.0381944	0.0103093	0.0320513		0.00694444	0.0103093	0		0.215278	0.195876	0.269231
	0	0.00892857	0.030303		0	0.0357143	0.00757576		0.230337	0.151786	0.181818
	0.0585938	0.0165746	0.0736842		0.046875	0	0		0.257812	0.19337	0.0842105
	0.00892857	0.0286738	0.025		0.00892857	0.0143369	0		0.191964	0.132616	0.1875
	0.0844595	0.00497512	0.0133929		0	0.00995025	0.00892857		0.125	0.19403	0.303571
	0		0.00943396		0		0.00943396		0.0957854		0.367925
	0		0		0.00757576		0		0.125		0.284
	0.0989011				0.10989				0.32967
	0.00421941				0.00843882				0.156118
	0.00413223				0.00826446				0.214876
	0.0156863				0.0235294				0.211765

## Sheet: Figure S4K
Figure S4K

## Sheet: Figure S4L
Figure S4L
		HeLA			U2OS
