# Supplementary material for: Alternative lengthening of telomeres (ALT) cells viability is dependent on C-rich telomeric RNAs
Source: Nat Commun. 2023 Nov 4;14:7086. doi: 10.1038/s41467-023-42831-0 (PMC10625592; doi:10.1038/s41467-023-42831-0)
Supplement: Supplementary file 3 — Source Data [file 41467_2023_42831_MOESM3_ESM.zip › Sfig5.xlsx]

## Sheet: Figure S5F
Figure S5F
	control	antiteloG	antiteloC
Experiment 1	0	0	1
	4	1	0
	0	0	0
	2	2	1
	1	2	1
	4	1	1
	0	0	4
	0	0	2
	0	2	4
	0	0	0
	0	0	2
	1	1	0
	0	2	2
	0	0	1
	0	2	0
	1	1	2
	1	2	2
	1	6	2
	2	0	3
	0	0	1
	3	0	2
	2	0	1
	3	0	1
	0	0	1
	1	1	2
	0	0	0
	3	0	0
	0	1	1
	3	1	2
	4	0	3
	2	0	0
	2	0	6
	1	5	1
	1	0	2
	0	1	1
	4	2	0
	1	0	2
	0	1	1
	1	0	0
	2	4	7
	0	2	4
	2	1	2
	2	1	0
	0	2	2
	1	0	1
	1	3	1
	4	1	5
	0	2	1
	0	6	0
	3	4	1
	4	0	1
	0	0	0
	1	0	6
	0	0	1
	1	0	0
	0	1	1
	3	0	3
	1	1	1
	3	1	0
	0	3	2
	1	0	0
	1	3	6
	3	1	1
	1	3	0
	1	1	2
	1	3	0
	1	2	4
	0	1	0
	1	2	0
	2	0	1
	0	2	1
	1	1	1
	0	1	0
	0	0	1
	0	0	3
	0	2	1
	0	2	1
	0	1	1
	0	3	1
	0	2	0
	2	4	1
	0	0	0
	0	1	1
	2	2	1
	4	2	4
	5	0	0
	0	3	0
	2	3	1
	5	7	2
	4	1	1
	0	2	2
	0	3	0
	0	1	2
	2	3	3
	0	0	4
	0	5	0
	0	1	0
	1	0	1
	1	1	2
	2	7	2
	10	2	7
	2	0	1
	2	1	2
	0	0	4
	0	1	1
	1	0	0
	1	1	2
	5	0	1
	1	1	1
	0	2	2
	1	0	3
	0	0	1
	1	1	1
	2	0	3
	1	1	5
	0	0	3
	1	0	3
	0	3	1
	0	0	4
	1	0	1
	0	1	8
	0	4	1
	0	4	12
	1	2	7
	1	3	0
	4	0	1
	2	2	0
	0	1	0
	4	0	3
	4	2	4
	1	1	10
	0	0	0
	5	2	3
	2	4	2
	0	0	18
	0	1	5
	1	1	4
	0	0	0
	1	4	0
	0	3	1
	1	3	2
	1	2	2
	2	1	0
	1	1	2
	0	1	1
	0	4	4
	0	0	4
	1	2	0
	1	1	0
	0	4	2
	0	0	1
	0	0	0
	1	3	5
	1	0	0
	2	1	0
	0	0	0
	0	0	1
	0	3	0
	0	0	0
	1	0	2
	1	0	2
	1	0	2
	0	2	2
	0	0	6
	0	0	0
	0	6	1
	0	0	0
	0	0	2
	2	1	2
	1	3	2
	2	0	2
	0	4	1
	1	3	1
	0	2	1
	1	1	13
	0	5	0
	1	1	13
	1	3	3
	2	1	0
	1	1	1
	0	0	0
	0	0	0
	0	1	7
	0	2	1
	2	1	1
	1	0	0
	0	1	2
	0	2	1
	5	1	2
	7	7	3
		3	4
		3	7
		0	1
		2	3
		6	1
		2	1
		0	0
		0	0
		0	0
		0	2
		3	1
		3	2
		1	3
		2	3
		0	0
		2	3
		0	1
		1	1
		2	1
		2
Experiment 2	0	0	0
	1	8	0
	2	7	0
	4	4	0
	3	2	0
	2	0	0
	2	19	1
	4	5	3
	2	0	1
	0	0	1
	4	4	1
	4	4	1
	5	4	1
	0	3	1
	2	0	1
	4	2	1
	0	5	1
	1	0	0
	1	0	0
	0	7	0
	4	6	0
	1	7	0
	1	1	0
	0	3	1
	1	5	0
	2	2	0
	1	2	0
	0	1	0
	3	3	1
	1	2	1
	7	2	0
	0	6	0
	2	2	2
	1	2	0
	4	1	6
	0	0	1
	3	0	0
	8	0	0
	0	1	1
	3	2	1
	3	1	2
	4	0	3
	2	0	1
	7	3	0
	5	0	1
	3	1	1
	1	1	1
	1	1	0
	2	2	0
	4	2	1
	1	0	0
	1	2	0
	2	3	1
	0	3	0
	0	0	0
	1	0	0
	1	1	0
	2	4	0
	4	1	1
	0	0	0
	0	9	0
	2	0	0
	0	0	1
	4	0	3
	0	5	1
	0	0	0
	2	3	0
	1	0	3
	2	1	0
	6	3	0
	3	2	1
	2	0	0
	5	1	1
	2	0	0
	1	0	0
	8	0	1
	1	5	0
	3	2	1
	9	1	1
	5	2	1
	1	2	2
	1	0	0
	1	0	0
	1	1	1
	3	0	0
	1	6	1
	0	0	0
	0	1	1
	0	2	1
	2	2	0
	6	1	3
	4	10	0
	0	1	3
	2	4	2
	0	3	0
	2	5	2
	1	5	4
	1	4	1
	2	2	2
	2	0	4
	0	0	1
	3	0	5
	1	3	0
	0	0	5
	2	5	2
	0	2	1
	0	13	0
	1	2	1
	1	5	1
	2	2	0
	1	0	0
	1	0	0
	1	2	2
	2	4	1
	2	1	0
	0	2	0
	2	0	1
	2	0	1
	1	0	2
	0	2	0
	3	0	0
	1	3	2
	1	1	5
	4	1	2
	4	1	7
	2	1	2
	1	0	2
	1	0	3
	1	0	2
	3	3	5
	0	0	1
	1	2	2
	3	0	0
	0	0	2
	1	0	0
	6	2	0
	0	1	1
	1	1	2
	3	0	1
	4	1	4
	6	1	1
	5	4	1
	6	4	0
	1	5	0
	1	3	1
	2	0	1
	3	7	3
	1	2	2
	1	1	0
	2	2	2
	0	4	3
	4	0	2
	2	2	0
	6	1	2
	3	2	2
	5	0	3
	4	2	5
	3	1	0
	1	3	1
	2	5	8
	3	3	0
	1	4	2
	1	2	3
	1	7	4
	0	1	1
	2	1	5
	2	1	2
	2	4	2
	1	4	2
	1	5	0
	5	2	1
	1	3	2
	2	1	0
	1	7	0
	1	3	1
	3	3	1
	9	0	1
	2	8	0
	1	12	0
	6	0	1
	3	13	3
	1	3	1
	0	2	0
	3	5	0
	4	1	1
	2	1	0
	1	5	0
	3	4	1
	2	4	0
	6	1	0
	3	3	0
	4	1	2
	2	2	0
	2	4	0
	3	0	0
	1	0	0
	1	0	0
	5	3	0
	3	1	0
	2	0	0
	4	0	2
	2	1	2
	1	2	0
	0	1	0
	6	2	0
	0	1	4
	0	0	2
	2	6	1
	0	9	1
	0	4	0
	0	5	0
	0	4	0
	0	5	1
	0	2	0
	10	3	8
	1	2	2
	4	1	0
	7	1	6
	6	2	3
	1	8	1
	0	4	5
	8	6	2
	3	1	1
	4	1	1
	1	0	2
	11	1	0
	13	1	0
	2	0	0
	1	1	4
	0	0	3
	1	2	0
	5	0	0
	3	0	1
	0	2	0
	9	0	0
	10	0	8
	4	0	0
	2	3	1
	2	0	0
	4	2	2
	5	3
	2	0
	1	1
	1	0
	0	0
	3	3
	0	0
	7	1
	3	2
	0	1
	1	0
	1	1
	2	1
	3	1
	4	0
	2	0
		3
		2
		4
		4
		2
		1
		6
		3
		1
		1
Experiment 3	0	5	0
	2	1	3
	3	4	3
	9	4	0
	6	1	3
	4	2	0
	2	0	0
	4	4	8
	4	0	4
	6	3	9
	1	8	1
	2	5	6
	3	0	7
	4	5	11
	2	6	5
	1	0	8
	2	4	9
	1	0	7
	1	3	3
	3	2	7
	1	1	4
	0	3	5
	1	8	3
	0	2	2
	7	3	3
	2	0	7
	3	1	3
	2	0	18
	2	4	6
	4	1	0
	4	1	0
	1	1	3
	4	1	14
	1	5	0
	1	1	0
	2	6	1
	4	1	0
	2	2	2
	1	3	0
	1	1	6
	0	3	2
	2	2	1
	0	2	0
	2	1	6
	1	7	10
	0	4	11
	0	1	3
	1	2	1
	2	2	7
	2	0	6
	6	1	7
	0	0	6
	2	3	1
	1	0	15
	0	0	3
	1	4	11
	2	3	9
	1	1	2
	5	1	1
	1	5	3
	5	2	6
	2	5	7
	5	1	1
	5	0	5
	0	7	1
	2	0	3
	2	1	4
	0	12	1
	2	0	1
	3	0	4
	2	1	0
	1	0	2
	1	1	5
	5	0	2
	0	0	1
	4	2	6
	1	2	12
	0	5	0
	0	0	0
	3	3	2
	0	0	7
	3	1	0
	1	0	3
	0	2	2
	1	0	5
	1	0	7
	0	0	4
	0	0	8
	0	1	2
	0	0	4
	0	0	0
	5	1	2
	0	1	2
	0	2	3
	1	1	4
	0	4	3
	1	1	6
	0	1	3
	0	1	9
	1	1	2
	0	0	3
	2	0	8
	0	2	4
	3	3	1
	2	3	6
	8	3	6
	0	1	7
	4	0	0
	1	3	9
	0	1	6
	4	1	6
	3	0	1
	0	2	0
	1	12	7
	0	1	6
	2	2	2
	4	2	5
	3	2	2
	3	4	4
	1	3	2
	1	2	0
	2	2	5
	4	2	0
	3	2	5
	1	1	1
	0	0	3
	1	3	0
	1	2	10
	1	0	5
	0	0	1
	0	1	0
	1	3	1
	1	1	13
	0	2	0
	1	4	4
	6	1	6
	2	4	21
	1	5	4
	3	4	6
	1	1	12
	1	9	7
	0	1	0
	2	1	0
	1	5	8
	2	1	5
	1	4	1
	0	0	10
	1	0	1
	3	3	2
	0	1	4
	3	3	3
	2	3	3
	1	1	4
	6	4	0
	1	6	0
	1	3	2
	2	1	6
	0	1	1
	1	0	2
	3	4	0
	1	4	0
	0	1	12
	1	4	3
	2	4	3
	0	4	12
	1	1	3
	0	2	0
	0	1	4
	3	4	13
	7	3	0
	3	3	0
	1	4	3
	0	3	2
	0	3	2
	2	0	3
	2	3	8
	2	2	8
	2	4	4
	6	2	2
	3	4	6
	2	1	6
	1	0	8
	2	2	6
	2	4	10
	6	2	4
	0	1	3
	0	1	1
	1	2	3
	1	1	2
	7	4	4
	5	1	1
	0	4	3
	0	2	5
	0	3	2
	2	0	5
	5	6	1
	4	1	9
	3	1	5
	1	1	4
	3	2	6
	0	4	3
	2	4	2
	1	2	1
	0	2	3
	1	11	11
	1	1	4
	0	2	3
	3	2	4
	1	3	0
	1	3	1
	0	2	5
	3	2	1
	1	4	3
	2	2	2
	7	0	2
	1	2	0
	3	1	0
	4	1	2
	2	2	4
	0	2	5
	5	2	8
	1	2	1
	5	0	10
	1	1	5
	0	2	5
	4	2	5
	4	1	0
	2	2	7
	0	3	6
	5	0	1
	2	1	1
	1	2	2
	0	2	1
	3	3	6
	1	0	1
	2	1	0
	0	0	2
	2	5	9
	6	2	6
	0	0	2
	2	2	0
	4	1	8
	0	1	4
	0	3	1
	1	0	2
	2	3	13
	1	0	0
	2	0	4
	1	3	4
	1	2	1
	0	0	4
	2	0	6
	0	1	3
	0	0	4
	4	0	0
	6	1	1
	0	3	1
	8	0	1
	2	1	5
	4	6	6
	1	1	7
	3	0	2
	4	1	2
	3	2	3
	0	1
	1	2
	2	2
	1	1
	2	0
	0	3
	0	5
	3	5
	2	2
	0	2
		2
		3
		1
		3
		2
		3
		1
		1
		1

## Sheet: Figure S5G
Figure S5G
	control	antiteloG	antiteloC
Experiment 1	1	0	0
	0	0	0
	0	0	0
	0	2	0
	0	0	1
	0	0	0
	1	1	0
	0	1	0
	0	0	1
	3	0	1
	0	0	0
	0	0	1
	0	0	1
	0	0	0
	0	0	1
	0	0	0
	0	0	2
	0	0	0
	0	0	0
	0	0	2
	0	0	1
	0	0	0
	0	0	2
	0	1	0
	0	0	2
	0	0	0
	0	0	0
	0	0	3
	0	0	1
	1	0	0
	0	0	0
	0	1	0
	0	0	2
	0	0	2
	0	0	1
	0	0	0
	0	0	0
	0	0	1
	2	0	6
	1	0	0
	0	0	0
	0	0	0
	1	0	1
	0	0	1
	1	0	0
	0	0	0
	2	0	1
	0	0	1
	0	0	0
	0	0	3
	0	0	0
	0	0	0
	0	1	0
	0	0	0
	0	0	1
	0	0	1
	0	0	1
	0	0	0
	0	1	0
	0	0	4
	1	1	5
	0	0	0
	1	0	2
	0	0	0
	1	0	0
	0	0	0
	1	0	3
	0	0	0
	0	0	1
	1	0	0
	0	0	1
	1	0	0
	1	0	1
	0	0	0
	2	0	6
	0	2	1
	0	0	0
	1	0	1
	0	0	0
	0	0	1
	0	0	3
	0	0	3
	0	0	0
	0	0	0
	0	0	0
	0	0	0
	0	0	0
	1	0	0
	0	0	0
	0	0	0
	0	0	0
	2	0	1
	0	0	0
	0	0	0
	0	0	1
	0	0	0
	1	0	0
	4	1	0
	1	0	0
	1	0	3
	1	0	6
	3	0	7
	1	1	0
	2	0	5
	2	0	0
	1	0	0
	0	0	0
	3	0	6
		0	0
		1	1
		0	0
		0	0
		0	0
		0	0
		0	0
		0	0
		0	0
		1	0
		0	3
		0	0
		0	0
		0	0
		0	1
		0	2
		0	0
		0	0
		0	3
		0	1
		1	1
		0	0
		0	3
		0	0
		0	5
		0	0
		0	0
		0	0
		0	3
		0	3
		0	0
		0	1
		1	1
		0	10
		0	0
		0	0
		0	0
		0	1
		0	0
		0	0
		0	0
		0	0
		0	10
		0	5
		0	0
		0	1
		0	0
		0	3
		0	0
		0	1
		2	0
		0	5
		4	0
		0	0
		0	1
		1	1
		0	3
		0	0
		0	0
		0	0
		0	0
		0	6
		1	0
		0	1
		0	1
		0	0
		0	1
		0	11
		0	1
		0	3
		0	0
		0	0
		0	0
		0	0
		0	0
		0	6
		1	2
		0	7
		0	0
		0	1
		0	0
		0	0
		0	0
		0	2
		0	1
		0	0
		1	0
		0	4
		0	0
		0	3
		0	0
		0	0
		0	5
		0	0
		0	0
		0	5
		1
		0
		0
		0
		0
		0
		0
		0
		0
		0
		0
		1
		0
Experiment 2	0	0	0
	0	0	0
	1	0	0
	1	3	0
	1	0	0
	0	0	0
	0	0	0
	0	0	0
	0	0	0
	0	0	0
	0	0	0
	0	0	0
	0	0	0
	0	0	0
	0	0	0
	0	0	0
	0	0	0
	1	0	0
	0	0	0
	0	2	0
	0	1	0
	0	0	0
	0	0	0
	1	0	2
	0	0	0
	0	3	0
	0	0	1
	0	0	0
	0	3	1
	0	0	0
	0	0	0
	0	0	0
	0	0	0
	1	0	0
	0	0	0
	0	0	0
	0	0	0
	0	0	0
	0	1	0
	0	0	0
	0	0	0
	0	1	0
	0	0	0
	0	0	0
	0	0	0
	0	0	6
	0	0	0
	0	0	0
	1	1	0
	0	0	0
	1	0	0
	0	0	0
	0	0	0
	0	0	0
	0	0	1
	0	0	1
	0	0	1
	0	0	1
	0	0	0
	2	0	0
	0	0	0
	0	2	0
	0	0	0
	0	1	0
	0	0	0
	0	1	0
	2	0	0
	0	0	0
	2	0	0
	0	0	0
	0	0	0
	0	0	8
	0	0	0
	0	1	0
	0	1	0
	0	0	0
	1	0	1
	1	0	0
	0	0	0
	0	0	0
	0	0	0
	0	0	0
	0	0	0
	0	0	0
	2	0	0
	0	0	4
	0	0	0
	0	0	0
	1	0	0
	0	0	1
	0	0	3
	0	0	0
	0	1	0
	1	1	0
	0	0	1
	2	1	0
	0	1	0
	0	0	0
	0	0	0
	0	0	0
	0	0	0
	2	1	0
	0	0	0
	0	0	0
	0	0	0
	0	0	1
	1	0	0
	0	0	0
	0	0	0
	0	0	0
	0	1	0
	0	0	0
	0	0	0
	0	0	0
	0	0	0
	0	0	0
	1	2	0
	0	0	0
	1	1	0
	1	0	2
	0	0	0
	0	0	0
	0	0	0
	0	1	0
	1	0	0
	0	1	0
	0	0	0
	0	0	0
	0	0	0
	1	0	0
	0	0	0
	1	0	0
	0	0	0
	0	0	0
	2	0	0
	0	0	0
	0	0	0
	1	0	0
	0	2	0
	0	0	0
	1	0	0
	0	0	1
	1	1	0
	0	0	0
	0	0	0
	0	0	0
	0	0	0
	0	0	1
	1	0	0
	0	0	0
	1	0	0
	0	0	0
	0	0	1
	1	0	0
	1	0	0
	0	0	0
	0	1	0
	0	0	0
	0	0	1
	0	0	0
	0	0	0
	0	0	0
	0	1	0
	0	0	0
	2	0	0
	1	0	0
	0	0	0
	0	0	1
	0	0	0
	1	0	0
	1	0	0
	0	1	0
	0	0	0
	0	0	0
	0	0	0
	0	0	0
	1	0	0
	0	0	0
	0	0	0
	0	0	0
	0	4	0
	0	0	0
	0	0	0
	0	0	0
	0	0	0
	0	0	0
	0	0	1
	0	0	0
	0	0	0
	0	1	1
	0	0	0
	1	0	0
	1	2	0
	1	2	0
	0	0	0
	0	0	0
	0	0	0
	0	0	0
	0	0	0
	0	2	0
	0	0	1
	0	0	0
	1	0	0
	0	0	0
	0	0	0
	0	0	3
	2	0	0
	0	0	0
	0	1	0
	0	0	0
	0	0	0
	0	0
	0	0
	0	0
	0	0
	0	0
	0	0
	1	0
	0	0
	0	0
	1	1
	0	0
	0	0
	0	0
	0	0
	0	0
	0	0
	0	0
	0	0
	0	0
	0	0
	0	1
	1	0
	0	0
	0	0
	0	0
	0	0
	0	0
	0	0
	0	0
	0	0
	0	0
	0	0
	0	0
	0	0
	1	0
	0	0
	0	0
	0	0
	0	0
	0	0
	0	0
	0	0
	0	0
	0	1
	0	0
	0	0
	0	0
	0	0
	0	1
	0	0
	0	0
	0	0
	0	0
	2	6
	0	1
	1	0
	0	0
	0
	0
	0
	0
	0
	0
	1
	0
	0
	0
	1
	0
	2
	0
	0
	0
	0
	1
	1
	0
	0
	0
	1
	0
	0
	0
	0
	2
	0
	0
	0
Experiment 3	0	0	1
	1	0	0
	0	0	0
	0	0	0
	0	0	0
	0	0	4
	0	0	4
	0	0	2
	0	0	0
	0	0	2
	0	0	4
	0	0	1
	1	0	0
	0	0	1
	0	0	0
	0	0	0
	1	0	0
	0	0	0
	0	0	4
	1	0	0
	0	0	0
	0	0	0
	0	0	0
	0	0	0
	0	0	5
	0	0	0
	0	0	1
	0	0	0
	0	0	0
	0	0	0
	0	0	0
	0	0	0
	0	0	1
	1	1	0
	0	0	4
	0	0	0
	0	0	0
	0	0	0
	0	0	0
	0	0	2
	0	0	1
	0	0	0
	0	0	0
	0	0	0
	1	0	0
	0	0	0
	0	0	0
	0	0	0
	0	0	0
	0	0	0
	1	1	0
	0	0	0
	0	0	0
	0	0	2
	1	0	0
	0	0	0
	0	0	0
	0	0	0
	0	0	1
	0	0	0
	0	0	0
	0	0	0
	0	0	0
	0	0	0
	0	0	0
	0	0	0
	0	0	0
	0	0	1
	0	0	0
	0	0	1
	0	1	0
	0	0	0
	0	0	0
	0	0	2
	0	0	1
	0	0	0
	0	0	0
	0	0	0
	0	0	0
	1	0	0
	0	0	0
	0	0	0
	0	0	0
	0	0	0
	0	0	0
	0	1	1
	0	0	0
	1	0	0
	0	1	0
	0	1	0
	0	0	0
	0	0	0
	0	0	1
	0	0	0
	0	0	0
	0	0	0
	0	0	0
	0	0	0
	0	0	0
	0	0	1
	0	0	0
	0	0	0
	0	0	0
	0	0	0
	0	1	0
	0	0	0
	0	0	0
	0	0	0
	0	0	0
	0	0	0
	0	0	0
	0	1	1
	0	0	0
	0	0	0
	0	1	0
	0	0	0
	0	0	0
	0	0	0
	0	0	0
	0	0	0
	0	0	0
	0	0	0
	0	0	0
	0	0	0
	0	0	0
	0	1	0
	0	0	0
	0	0	0
	0	0	0
	0	0	0
	0	0	0
	0	0	0
	0	0	0
	0	0	0
	0	0	0
	0	0	0
	0	0	4
	0	0	0
	0	0	1
	0	0	4
	0	0	0
	0	0	0
	0	0	0
	0	1	0
	0	0	0
	0	0	0
	0	0	0
	0	0	0
	0	0	0
	0	0	0
	0	0	0
	0	0	0
	0	0	0
	0	0	2
	0	0	0
	0	0	0
	0	0	0
	0	0	0
	0	0	0
	0	0	0
	0	1	0
	0	0	1
	0	0	0
	0	0	0
	0	0	1
	0	0	0
	0	0	0
	0	0	0
	0	0	1
	0	0	1
	0	0	0
	0	0	1
	0	1	1
	0	0	0
	0	0	0
	0	0	0
	0	0	0
	0	0	0
	0	0	0
	0	1	0
	0	0	0
	0	0	0
	0	0	0
	0	0	1
	0	0	0
	0	0	0
	0	0	1
	0	0	0
	0	0	0
	0	0	0
	0	0	6
	0	0	2
	0	0	0
	0	0	0
	0	0	1
	0	0	1
	0	1	2
	0	0	0
	0	0	1
	0	0	1
	0	0	2
	0	0	0
	0	0	0
	0	0	0
	0	0	0
	0	1	0
	0	0	0
	0	0	0
	0	0	0
	0	0	0
	0	0	0
	0	0	0
	0	0	0
	0	0	0
	0	0	0
	0	0	0
	0	0	0
	0	0	1
	0	0	0
	0	1	2
	0	0	0
	0	0	0
	0	0	2
	0	0	0
	0	0	0
	0	0	0
	0	1	0
	0	0	2
	0	0	0
	0	0	0
	0	0	0
	0	0	1
	0	0	0
	0	0	0
	0	0	0
	0	0	0
	0	0	0
	0	0	0
	0	1	0
	0	0	0
	0	0	0
	1	0	1
	0	0	0
	1	0	0
	0	0	1
	0	2	0
	0	0	0
	0	0	0
	0	0	0
	0	0	0
	0	0	1
	0	0	0
	0	0	0
	0	0	0
	0	0	0
	0	0	1
	0	0	0
	0	0	0
	0	0	0
	0	1	0
	0	0	0
	0	0	2
	0	0	0
	0	0	0
	0	0	0
	0	0	0
	0	0
	1	0
	0	0
	0	0
	0	0
	0	0
	0	0
	0	0
	0	0
	0	1
	0	0
	0	0
	0	0
	0	1
	0	0
	0	0
	0	0
	0	0
	0	3
	0	0
	0	0
	0	1
	0	0
	1	0
	0	0
	1	0
	0	1
	0	0
	0	0
	0	0
	0	0
	0	0
	0	0
	0	0
	0	0
	0	1
	0	0
	0	0
	0	0
	0	0
	0	0
	0	0
	0	0
		0
		0
		0
		1
		0
		0
		0
		0
		0
		0
		0
		0
		0
		0
		0
		0
		0
		0
		0
		0
		0
		0
		0
		0
		0
		0
		0
		0
		0

## Sheet: Figure S5H
Figure S5H
	control	antiteloG	antiteloC
Experiment 1	0	0	0
	1	0	1
	0	0	6
	2	0	2
	2	1	0
	3	1	2
	3	2	2
	1	0	4
	2	0	1
	4	5	3
	0	3	2
	3	1	1
	3	7	5
	6	0	3
	0	1	0
	1	0	1
	0	2	0
	0	2	5
	0	0	5
	3	1	4
	0	3	1
	0	0	3
	4	2	1
	0	4	5
	4	0	10
	0	0	7
	0	2	1
	1	0	0
	0	0	2
	0	0	5
	0	1	7
	1	3	6
	0	0	3
	14	0	2
	0	0	1
	0	5	0
	3	2	0
	1	0	0
	3	0	1
	1	3	5
	0	1	0
	1	3	0
	0	0	1
	2	18	0
	2	0	0
	3	3	0
	3	0	0
	7	3	4
	3	1	0
	2	0	0
	8	5	0
	0	0	1
	9	0	0
	2	0	0
	1	0	6
	10	1	0
	5	0	0
	5	5	2
	0	0	0
	2	5	0
	6	0	2
	0	3	1
	11	2	1
	7	0	1
	7	6	5
	1	0	2
	3	1	0
	0	0	0
	2	2	0
	1	0	0
	0	5	0
	0	0	0
	2	0	0
	2	0	0
	6	0	1
	10	0	4
	0	0	0
	0	0	0
	0	0	1
	0	0	0
	0	0	0
	3	0	0
	0	11	0
	0	3	0
	0	6	3
	2	0	0
	2	0	0
	0	1	0
	3	0	0
	1	1	1
	0	0	0
	0	1	0
	8	0	0
	0	1	0
	1	1	0
	1	0	0
	1	0	1
	0	0	0
	0	0	1
	2	3	0
	0	0	1
	3	0	1
	0	0	0
	2	0	3
	1	1	0
	11	0	0
	4	0	0
	1	0	0
	3	0	0
	3	0	4
	6	0	0
	1	0	1
	0	0	1
	0	2	0
	0	6	0
	0	0	0
	1	0	1
	1	0	3
	2	1	5
	22	0	1
	5	0	0
	1	0	0
	8	1	1
	4	0	0
	6	0	0
	2	0	1
	0	0	1
	0	0	3
	1	0	2
	0	0	0
	0	0	2
	9	0	0
	0	0	1
	5	0	2
	0	0	2
	0	0	0
	2	5	1
	0	0	1
	3	1	1
	1	0	0
	0	3	0
	6	0	2
	0	0	2
	3	0	2
	0	1	0
	0	0	1
	0	0	0
	0	1	0
	0	4	0
	0	1	1
	2	2	0
	3	1	0
	0	0	0
	6	0	0
	1	0	4
	0	4	0
	1	0	0
	0	0	1
	2	0	0
	0	1	0
	3	1	0
	6	2	2
	8	0	1
	3	4	0
	0	0	0
	3	0	0
	0	0	0
	6	0	0
	1	0	0
	1	2	2
	0	1	0
		0	1
		2	1
		0	1
		0	0
		2	0
		1	0
		0	0
		0	0
		2	0
		0	0
		0	0
		2	0
		0	0
		1	3
		0	0
		5	0
		0	0
		1	1
		1	0
		1	0
		0	0
		0	0
		0	0
		0	2
		0	0
		1	1
		5	0
		0	1
		0	1
		1	0
		0	0
		2	0
		0	0
		0	0
		2	1
		2	2
		1	0
		1	0
		0	2
		0	0
		0	0
		0	0
		0	0
		5	0
		0	0
		0	0
		3	1
		1	1
		12	0
		2	0
		0	1
		0	0
		1	1
		0	2
		0	0
		6	0
		0	0
		6	0
		0	0
		0	0
		1	1
		0	0
		0	0
		0	0
		0	0
		1	0
		1	0
		0	0
		6	0
		2	0
		0	0
		0	0
		0	0
		2	0
		2	0
		0	0
		0	0
		0	1
		0	0
		0	0
		0	0
		0	0
		0	0
		1	0
		0	0
			0
			0
			0
Experiment 2	1	2	0
	3	1	0
	0	0	0
	0	2	0
	0	2	0
	0	0	0
	1	0	0
	0	0	0
	0	0	0
	0	0	0
	1	0	0
	2	0	0
	4	1	0
	0	0	0
	2	0	0
	0	1	0
	0	1	1
	1	0	0
	1	0	0
	0	0	0
	2	3	0
	0	1	0
	0	0	0
	0	0	0
	1	1	0
	0	0	0
	1	0	0
	1	0	0
	1	0	0
	2	0	0
	2	1	0
	2	0	1
	2	0	1
	0	0	0
	0	0	1
	0	2	1
	1	0	0
	0	0	1
	0	0	1
	2	0	0
	0	1	0
	0	1	1
	1	0	0
	0	2	1
	0	2	1
	4	1	0
	0	2	2
	4	1	0
	1	2	1
	0	1	0
	1	1	3
	0	1	4
	1	0	0
	0	4	1
	1	4	0
	0	0	3
	0	1	0
	0	0	0
	1	0	0
	2	0	0
	3	1	0
	3	1	0
	1	1	2
	1	0	1
	0	0	2
	0	1	1
	0	0	2
	2	0	1
	1	0	1
	0	0	1
	1	0	1
	1	0	0
	2	0	0
	0	0	1
	1	0	6
	0	1	1
	0	1	2
	0	0	0
	0	1	0
	0	2	0
	2	1	0
	0	1	8
	1	0	3
	1	0	3
	1	0	0
	0	0	1
	6	0	0
	1	2	0
	0	0	0
	0	0	0
	0	2	0
	1	0	0
	3	1	1
	0	0	0
	1	0	2
	0	0	0
	0	0	0
	0	1	0
	5	0	0
	1	0	0
	3	0	0
	0	0	0
	1	1	0
	1	0	0
	5	0	0
	1	2	0
	7	0	0
	0	0	0
	0	2	0
	0	1	2
	1	0	0
	0	2	0
	3	0	0
	0	1	0
	0	2	1
	4	0	1
	1	1	0
	3	1	0
	0	0	0
	1	0	0
	0	0	0
	1	0	0
	0	0	2
	1	1	0
	2	6	1
	0	1	0
	0	0	0
	1	0	0
	0	0	1
	0	4	0
	0	0	0
	0	5	1
	0	1	0
	1	0	1
	0	0	0
	1	0	1
	1	0	1
	0	0	1
	0	0	5
	0	1	0
	0	0	0
	0	0	0
	0	1	0
	2	1	0
	2	0	0
	3	2	2
	0	1	0
	0	1	3
	0	5	0
	0	0	0
	2	0	1
	2	0	0
	2	0	0
	0	0	0
	1	0	0
	1	0	1
	0	0	0
	0	0	0
	1	0	0
	0	0	0
	1	0	0
	1	0	0
	0	2	0
	2	0	0
	1	0	1
	0	0	0
	0	0	0
	0	1	0
	0	2	2
	1	0	0
	0	1	0
	0	0	0
	0	0	0
	0	0	2
	0	0	0
	0	0	0
	0	0	4
	0	0	1
	0	2	0
	6	0	0
	0	0	0
	0	0	0
	0	0	0
	1	0	0
	0	0	1
	0	0	1
	0	0	1
	0	0	0
	0	0	1
	0	0	0
	0	2	2
	0	0	1
	0	1	0
	0	0	0
	0	0	0
	0	0	1
	1	0	2
	0	3	0
	2	0	0
	0	1	0
	0	0	0
	0	1	0
	0	0	0
	0	3	0
	2	0	0
	1	0	0
	3	0	0
	0	0	0
	2	3	0
	0	3	0
	1	0	1
	0	0	0
	0	2	0
	0	2	0
	0	0	0
	3	0	0
	0	2	0
	0	0	1
	1	1	0
	1	0	0
	1	0	3
	1	1	0
	2	0	0
	2	0	0
	0	7	0
	6	2	0
	0	1	0
	1	3	0
	3	2	0
	0	9	0
	1	0	0
	0	1	0
	0	0	0
	0	2	0
	1	0	1
	3	0	0
	0	0	2
	8	5	0
	0	7	0
	1	1	0
	0	0	1
	0	2	0
	4	7	0
	1	1	1
	2	2	0
	1	0	1
	0	5	0
	1	1	0
	1	4	0
	1	0	0
	0	4	0
	2	0	0
	2	0	0
	1	1	0
	0	1	0
	0	0	0
	0	3	0
	0	3	0
	2	0	0
	0	1	3
	0	1	1
	2	8	0
	0	1	0
	0	0	1
	0	0	0
	0	1	1
	0	1	0
	2	1	0
	1	0	2
	1	1	0
	0	2	1
	0	0	0
	0	1	0
	0	8	1
	0	1	0
	0	1	0
	1	2
	2	4
	2	3
	1	0
	0	2
	0	1
	2	4
	0	0
	0	2
	0	2
	0	2
	0	0
	1	1
	1	2
	0	1
	0	9
	1	0
	0	2
	1	9
	0	1
	5	0
	0	0
	0	3
	2	0
	0	0
	0	1
	0	3
	0	1
	1	6
	0	0
	0	2
	0	2
	0	3
	0	3
	0	3
		4
		3
		5
		2
		1
		0
		2
		0
		0
		1
		3
		0
		1
		0
		1
		2
		0
		1
		0
		0
		0
		0
		0
		3
		2
		2
		0
		0
		0
		0
		0
		0
		4
		1
		2
		1
		0
		0
		0
		0
		0
		0
		1
		5
		0
		2
		0
		0
		1
		1
		1
		1
		0
		0
		1
		1
		1
		0
		0
		1
		0
		0
		0
		0
		2
		2
		0
		0
		0
		0
		0
		2
		0
		1
		2
		0
		0
		0
		0
		0
		2
Experiment 3	0	0	1
	1	0	0
	3	0	0
	0	0	1
	0	0	0
	0	0	0
	0	0	0
	0	0	0
	0	0	0
	0	1	0
	1	0	0
	0	0	0
	0	0	0
	1	0	0
	0	0	0
	1	0	0
	1	0	0
	0	0	0
	4	0	0
	1	0	0
	0	0	0
	0	0	0
	0	0	0
	1	0	0
	0	1	0
		0	0
		0	0
		0	2
			0
			0
			0
			0

## Sheet: Figure S5I
Figure S4J
	control	antiteloG	antiteloC
Experiment 1	0	1	4
	0	1	0
	0	0	0
	5	1	3
	4	6	2
	2	0	3
	7	1	2
	0	5	1
	1	7	10
	2	0	1
	0	1	0
	7	0	2
	1	0	12
	8	1	20
	3	0	0
	4	1	1
	2	0	3
	5	2	1
	5	1	1
	4	1	0
	2	7	3
	0	0	2
	1	0	2
	11	1	3
	19	2	0
	6	0	2
	3	0	1
	10	0	2
	0	1	0
	1	0	3
	3	3	0
	3	3	0
	6	0	0
	0	5	0
	4	4	0
	14	7	0
	1	1	0
	13	3	4
	15	16	2
	19	8	6
	13	5	0
	0	1	1
	3	6	2
	2	3	0
	10	2	1
	2	0	1
	1	0	1
	3	2	1
	3	0	0
	3	0	0
	2	0	0
	3	2	1
	6	1	0
	6	1	1
	1	0	1
	4	0	2
	7	3	0
	18	0	3
	0	0	0
	12	13	1
	0	2	0
	9	0	4
	1	0	0
	23	0	0
	1	2	0
	1	1	0
	2	0	2
	0	1	1
	1	0	1
	2	3	0
	3	1	0
	2	2	0
	0	0	1
	0	3	7
	1	5	0
	0	0	10
	0	3	2
	1	0	3
	1	2	0
	2	3	0
	3	8	0
	5	1	2
	5	3	1
	2	6	1
	3	4	4
	2	0	9
	1	2	0
	3	0	1
	2	0	0
	11	5	4
	0	2	5
	1	2	4
	8	3	1
	6	2	1
	1	4	1
	3	0	0
	3	0	2
	1	1	0
	1	1	1
	14	1	1
	0	1	1
	3	0	0
	0	0	2
	0	2	4
	2	3	0
	0	2	0
	2	1	1
	1	0	0
	5	3	1
	1	0	1
	2	3	0
	1	0	1
	18	10	0
	0	0	3
	0	1	0
	0	0	0
	0	1	8
	0	4	1
	0	0	0
	3	3	1
	0	1	3
	0	0	0
	2	2	0
	0	2	0
	0	1	0
	0	1	0
	3	0	2
	3	3	0
	1	0	3
	3	2	4
	13	5	9
	2	0	0
	8	4	2
	9	1	4
	0	3	0
	1	4	4
	4	4	2
	0	2	0
	0	10	1
	1	2	5
	0	2	5
	2	0	1
	5	3	2
	1	7	0
	3	0	1
	0	5	0
	0	7	0
	1	4	0
	2	0	0
	0	14	2
	0	1	0
	2	5	0
	2	2	4
	0	1	0
	7	2	3
	16	0	3
	2	1	0
	1	4	0
	0	1	0
	0	0	1
	5	3	0
	4	3	1
	1	0	3
	4	1	0
	0	0	0
	2	0	2
	8	0	0
	5	6	1
	0	1	2
	0	2	5
	3	0	0
	0	2	6
	1	0	2
	2	2	7
	0	2	1
	0	2	0
	4	0	0
	0	0	0
	10	0	0
	1	1	1
	12	0	0
	3	2	1
	7	0	4
	2	0	0
	3	0	1
	1	0	0
	4	0	0
	2	1	2
	1	1	0
	0	1	4
		0	0
		1	0
		1	4
		1	2
		0	3
		0	0
		1	1
		1	3
		0	2
		0	10
		4	4
		2	2
		2	0
		7	4
		1	5
		2	4
		8	0
		2	0
		1	0
		2
Experiment 2		0	1
	1	0	1
	2	0	0
	0	0	1
	0	1	1
	0	0	0
	0	4	0
	0	0	0
	0	4	0
	1	0	1
	0	4	0
	0	2	0
	5	1	0
	3	5	0
	0	0	2
	0	0	0
	0	1	0
	3	1	0
	0	1	0
	0	0	0
	0	0	1
	0	3	0
	1	1	0
	2	0	0
	0	1	1
	0	0	0
	6	2	1
	1	7	0
	0	4	0
	0	1	1
	1	0	1
	0	1	2
	4	1	1
	8	1	0
	0	1	7
	2	0	1
	6	0	1
	2	0	1
	0	4	1
	3	0	1
	3	6	0
	3	1	0
	3	5	0
	0	2	1
	0	3	2
	1	5	4
	1	0	0
	5	14	1
	2	2	3
	2	2	0
	6	2	0
	0	0	0
	0	0	0
	0	0	0
	0	0	0
	0	7	1
	1	2	0
	0	0	0
	0	4	0
	0	0	2
	0	8	0
	0	1	0
	0	3	1
	1	0	0
	0	2	2
	1	2	0
	0	2	2
	0	2	3
	2	0	0
	0	2	1
	0	3	0
	0	1	0
	2	0	0
	2	11	0
	1	0	1
	4	0	0
	6	8	0
	1	1	1
	5	1	0
	6	0	2
	13	9	5
	0	3	0
	0	4	1
	1	2	0
	0	4	1
	0	2	2
	0	0	6
	0	4	0
	0	0	0
	0	1	0
	2	0	2
	12	0	1
	12	1	2
	2	0	1
	1	1	1
	2	2	0
	2	0	0
	4	11	1
	0	9	0
	0	10	0
	0	0	1
	2	2	0
	1	1	1
	1	0	0
	1	7	2
	1	3	0
	1	1	0
	1	0	1
	1	2	0
	1	7	0
	0	0	0
	0	2	2
	0	3	2
	1	0	1
	1	0	1
	0	22	0
	7	0	0
	0	0	0
	0	3	1
	1	0	3
	3	2	1
	2	3	0
	0	2	3
	1	2	0
	0	0	5
	1	2	0
	4	1	0
	4	0	4
	4	2	1
	0	0	0
	1	2	0
	0	0	0
	2	0	3
	1	3	1
	1	1	5
	0	3	0
	0	0	1
	0	1	0
	2	0	1
	2	1	0
	0	1	0
	4	1	2
	3	4	1
	1	0	0
	5	3	0
	0	0	0
	2	5	0
	4	0	0
	0	3	1
	0	1	0
	0	1	0
	0	2	5
	0	10	1
	0	2	3
	4	1	0
	0	0	1
	3	4	3
	0	4	0
	1	0	1
	6	5	4
	5	21	0
	3	12	0
	0	1	1
	3	13	2
	1	3	0
	1	3	0
	0	5	3
	0	3	2
	6	4	0
	0	0	0
	3	2	6
	0	6	2
	0	2	0
	0	4	0
	2	0	1
	2	4	0
	8	0	2
	1	2	0
	0	0	2
	0	0	0
	0	2	4
	2	3	0
	6	2	1
	0	1	0
	3	6	3
	0	9	0
	0	0	0
	2	7	1
	0	4	2
	0	4	0
	0	7	0
	2	0	3
	0	3	0
	0	11	0
	11	1	0
	0	0	1
	2	2	0
	0	16	1
	0	5	0
	0	3	0
	0	18	0
	5	1	3
	7	0	0
	2	1	0
	0	0	0
	5	1	6
	0	5	2
	0	0	1
	0	2	10
	0	0	0
	1	0	1
	1	0	0
	0	0	0
	0	0	0
	0	15	5
	0	0	0
	0	5	3
	8	4	1
	2	5	0
	0	0	0
	1	0	1
	0	0	4
	3	4	0
	19	4	0
	8	6	2
	9	0	1
	0	0	1
	2	0	1
	9	4	1
	2	2	0
	2	3	0
	0	0	1
	4	1	0
	0	2	0
	2	0	0
	1	0	0
	0	0	0
	3	0	0
	0	1	0
	3	1	1
	2	0
	1	0
	0	1
	0	1
	6	0
	0	2
	1	0
	1	1
	5	0
	13	0
	1	1
	3	2
	1	0
	0	2
	11	2
	14	0
	2	0
		0
		0
		0
		0
		0
		1
		0
		7
		0
Experiment 3	0	0	0
	0	0	8
	0	3	0
	0	0	0
	0	0	0
	0	1	0
	0	0	0
	0	1	4
	1	0	2
	0	0	2
	0	0	4
	0	0	0
	0	1	1
	0	1	2
	0	0	0
	0	0	2
	1	0	2
	0	0	3
	0	1	1
	0	2	3
	0	0	1
	0	0	2
	1	7	0
	0	0	3
	0	1	1
	0	1	2
	0	1	0
	0	0	5
	0	0	7
	0	0	0
	0	0	0
	0	0	2
	0	1	6
	0	2	0
	1	1	3
	2	0	1
	0	1	0
	0	0	0
	0	5	0
	1	1	3
	0	0	3
	0	0	3
	2	0	0
	0	0	0
	3	0	1
	3	0	0
	0	1	0
	0	0	0
	2	1	0
	1	0	13
	0	3	0
	0	3	0
	0	0	2
	1	2	9
	0	2	2
	0	3	2
	2	0	1
	0	0	10
	2	1	0
	1	0	3
	0	0	0
	2	3	3
	2	2	0
	1	8	4
	1	0	6
	0	2	2
	0	6	3
	0	0	2
	2	1	2
	0	0	11
	0	0	1
	0	2	1
	0	0	3
	0	0	0
	0	0	0
	0	1	1
	0	1	1
	1	2	2
	0	3	0
	1	0	2
	0	0	1
	3	0	0
	0	1	1
	0	0	2
	0	2	0
	0	0	4
	0	0	0
	0	0	4
	0	1	0
	2	0	0
	0	0	0
	0	0	3
	0	0	3
	0	0	0
	0	0	0
	0	0	2
	1	1	1
	2	0	1
	3	0	3
	1	0	8
	0	0	3
	2	0	5
	7	2	5
	6	0	2
	1	6	0
	0	1	10
	1	2	0
	2	0	1
	2	8	4
	1	1	0
	1	1	1
	1	0	2
	0	0	1
	0	3	0
	0	3	8
	0	0	1
	0	0	2
	1	0	3
	2	0	0
	0	7	0
	0	4	1
	0	1	4
	0	0	1
	0	0	12
	0	1	1
	0	0	1
	0	0	0
	0	0	0
	1	0	0
	0	0	1
	0	1	0
	0	0	3
	0	1	1
	0	1	3
	0	0	0
	1	2	3
	1	1	11
	0	1	1
	3	0	0
	1	2	1
	0	0	0
	1	1	0
	1	1	3
	0	1	0
	0	0	3
	1	2	3
	0	0	4
	0	1	0
	0	0	1
	1	2	2
	2	5	2
	0	2	0
	0	2	1
	0	1	1
	1	1	2
	0	1	1
	1	1	1
	0	1	0
	2	1	0
	0	0	1
	0	2	1
	0	0	0
	0	0	5
	2	1	6
	0	0	2
	0	3	2
	0	1	1
	1	0	2
	1	0	3
	1	0	1
	3	0	0
	1	0	1
	0	0	1
	0	0	1
	0	5	1
	0	2	3
	0	3	3
	0	0	1
	0	0	4
	7	3	0
	3	2	0
	1	7	6
	0	0	3
	0	6	4
	0	0	10
	0	0	6
	0	0	1
	0	0	1
	1	2	1
	1	1	0
	0	1	2
	2	0	3
	1	5	0
	0	7	0
	0	0	0
	0	0	0
	0	1	0
	0	1	0
	0	6	0
	1	3	3
	0	1	0
	0	1	0
	2	2	0
	2	0	3
	0	0	2
	4	0	0
	0	0	1
	2	0	0
	2	0	0
	0	0	1
	0	1	2
	4	0	1
	1	0	1
	4	0	2
	0	0	2
	1	0	0
	0	2	1
	0	1	1
	0	0	0
	1	1	2
	0	0	0
	1	1	0
	0	0	0
	0	1	0
	2	1	0
	3	1	2
	2	1	2
	2	3	4
	0	0	0
	3	0	1
	0	2	1
	1	0	1
	0	1	0
	2	3	5
	2	3	0
	1	2	2
	0	2	0
	2	1	2
	0	1	6
	0	0	2
	0	1	2
	0	0	1
	0	0	2
	0	0	2
	0	0	0
	2	1	2
	0	0	0
	0	1	2
	0	0	1
	2	0	0
	2	0	1
	1	0	5
	0	0	4
	0	1	0
	2	1	2
	0	1	5
	0	0	6
	0	1	4
	0	4	0
	0	0	8
	2	1	0
	0	0	2
	1	0	1
	0	1	1
	2	1
	1	1
	0	5
	0	2
	1	2
	0	1
	0	4
	0	2
	0	1
	0	3
		0
		0
		0
		2
		0
		0
		0
		0
		0

## Sheet: Figure S5J
Figure S5J
	control	antiteloG	antiteloC
Experiment 1	1	0	2
	1	0	0
	0	0	0
	2	0	0
	1	0	1
	4	0	0
	6	0	1
	10	0	0
	5	3	0
	12	1	1
	5	0	3
	2	0	1
	0	1	1
	0	0	0
	0	1	2
	6	2	1
	1	2	5
	10	0	0
	0	1	1
	8	1	3
	6	0	3
	2	0	5
	3	0	1
	0	1	0
	0	1	2
	0	0	1
	1	1	7
	1	0	8
	1	1	1
	1	2	6
	0	3	2
	0	1	3
	0	4	2
	2	2	4
	3	0	3
	8	1	2
	0	5	8
	2	3	4
	4	1	13
	0	2	3
	1	0	4
	0	1	4
	6	1	6
	0	0	3
	5	3	2
	0	0	3
	4	3	1
	0	0	3
	3	1	1
	2	2	1
	1	4	2
	3	0	2
	9	4	2
	6	0	1
	10	0	0
	1	0	2
	4	0	1
	1	0	1
	0	1	1
	0	0	6
	5	0	4
	1	0	3
	1	2	8
	6	5	0
	0	1	1
	3	1	1
	0	2	9
	11	0	0
	12	1	1
	3	3	1
	1	3	9
	5	0	0
	1	1	1
	2	5	0
	6	1	2
	0	4	2
	8	17	3
	1	0	0
	0	3	1
	0	2	1
	0	5	1
	3	0	3
	0	2	1
	1	1	14
	0	0	1
	2	0	0
	0	0	1
	5	0	2
	7	0	0
	2	0	0
	0	0	1
	2	9	5
	4	1	0
	1	1	4
	4	1	3
	4	0	0
	1	1	2
	16	4	1
	6	0	0
	5	0	12
	15	0	0
	7	0	17
	2	3	2
	3	0	0
	12	0	2
	2	0	1
	4	1	1
	8	2	4
		0	1
		2	1
		1	1
		0	1
		0	0
		6	1
		3	0
		1	0
		10	1
		7	0
		6	2
		2	0
		3	5
		1	1
		2	0
		0	4
		2	1
		4	5
		3	3
		1	3
		0	0
		0	0
		1	5
		0	1
		0	3
		4	0
		2	2
		0	3
		3	1
		3	5
		2	0
		0	2
		0	1
		1	1
		0	6
		0	0
		1	0
		0	2
		2	2
		2	0
		0	1
		0	12
		1	0
		1	4
		0	0
		0	0
		0	0
		2	1
		1	1
		2	7
		2	1
		2	5
		1	3
		5	2
		0	1
		1	0
		1	1
		2	1
		2	6
		0	4
		5	1
		2	8
		2	1
		0	1
		3	1
		0	0
		0	0
		1	6
		0	1
		0	0
		0	5
		0	0
		0	0
		1	2
		2	5
		2	2
		2	4
		1	2
		2	4
		0	1
		0	2
		0	1
		0	3
		0	3
		2	8
		0	1
		0	1
		0	2
		2	8
		2	9
		0	0
		0	6
		1	5
		0	0
		0	5
		5	7
		3
		4
		1
		0
		1
		4
		0
		0
		0
		0
		0
		0
		0
Experiment 2	0	1	0
	0	2	0
	0	0	1
	0	2	0
	0	0	0
	0	0	1
	3	0	0
	0	0	1
	1	0	0
	0	3	0
	1	0	0
	0	0	1
	0	0	0
	0	2	0
	0	0	0
	0	2	1
	1	0	0
	3	0	0
	3	4	4
	0	4	0
	0	6	0
	0	0	0
	5	3	5
	11	3	8
	2	1	1
	1	4	3
	0	5	1
	2	6	0
	7	5	2
	1	0	1
	1	2	0
	0	2	6
	0	14	0
	4	1	0
	2	0	6
	1	1	0
	1	5	2
	0	0	7
	0	2	0
	0	0	1
	0	0	1
	10	4	3
	0	0	4
	0	1	4
	0	8	3
	0	0	2
	4	0	1
	0	0	1
	1	0	0
	0	1	0
	0	0	1
	0	5	6
	4	2	0
	0	2	1
	0	1	0
	4	2	5
	5	1	3
	0	11	2
	0	1	11
	7	1	2
	0	0	4
	0	7	0
	0	4	1
	0	3	0
	2	1	1
	0	3	0
	4	1	1
	1	2	0
	3	0	0
	0	0	0
	0	0	0
	0	1	0
	0	6	0
	0	2	3
	0	0	3
	8	4	0
	0	1	3
	1	3	1
	0	0	0
	0	1	0
	0	3	4
	0	4	4
	1	2	1
	0	2	0
	0	2	2
	0	0	5
	0	0	2
	0	0	0
	0	0	5
	0	0	3
	0	0	3
	0	0	7
	0	3	8
	0	3	1
	0	7	6
	6	3	9
	0	0	0
	2	2	1
	0	5	2
	0	3	3
	7	5	0
	2	2	1
	0	1	0
	2	1	0
	2	5	0
	1	0	1
	0	2	4
	7	2	0
	0	0	0
	4	2	1
	4	3	0
	4	0	2
	1	1	1
	1	1	1
	1	0	1
	0	1	1
	0	2	1
	1	2	0
	0	2	0
	0	3	4
	1	0	0
	0	1	5
	1	1	4
	0	6	1
	1	8	2
	0	1	6
	1	4	0
	2	1	0
	4	2	2
	10	2	0
	0	2	0
	0	5	0
	6	0	0
	1	1	3
	0	4	0
	5	4	0
	2	1	1
	0	0	5
	1	0	0
	1	2	0
	1	2	4
	2	5	3
	0	0	4
	1	4	0
	2	1	0
	1	3	5
	9	1	0
	0	2	12
	6	1	1
	0	2	3
	6	0	1
	3	1	4
	4	1	1
	6	3	4
	0	2	5
	5	0	1
	0	0	1
	1	0	0
	8	0	2
	0	5	3
	15	1	2
	3	1	0
	3	0	0
	6	0	0
	0	0	1
	0	1	0
	3	1	1
	2	4	5
	0	1	2
	5	1	0
	1	0	0
	4	1	1
	1	0	2
	1	0	0
	1	2	1
	0	8	1
	2	2	2
	0	1	1
	2	0	0
	0	2	1
	0	5	0
	0	2	0
	0	6	0
	0	5	0
	4	1	0
	4	8	3
	4	2	0
	1	0	2
	2	1	1
	2	22	0
	0	5	0
	5	3	0
	0	3	0
	0	1	4
	2	1	0
	1	8	0
	1	4	0
	3	2	0
	1	3	3
	0	0	0
	0	1	1
	5	1	11
	4	1	0
	7	0	0
	2	0	8
	2	0	2
	2	1	0
	2	3	4
	1	5	0
	1	0	0
	0	5	0
	6	0
	0	0
	1	2
	2	0
	0	0
	0	0
	3	1
	1	0
	2	0
	2	7
	0	0
	1	7
	0	0
	1	0
	1	0
	1	1
	1	1
	2	2
	2	1
	2	3
	1	6
	3	2
	2	3
	2	0
	1	4
	2	0
	0	0
	7	1
	0	3
	0	5
	1	6
	2	9
	0	4
	3	2
	4	2
	2	3
	0	2
	3	0
	1	2
	0	2
	1	0
	2	2
	0	2
	2	2
	0	0
	0	0
	1	12
	0	2
	3	1
	0	5
	1	0
	0	3
	1	2
	0	8
	0	6
	2	0
	3	0
	0
	0
	8
	0
	1
	2
	1
	0
	0
	0
	1
	1
	1
	0
	0
	1
	0
	0
	0
	4
	0
	5
	4
	2
	0
	2
	0
	2
	2
	2
	0
Experiment 3	0	0	3
	1	0	3
	2	1	7
	0	0	4
	1	0	0
	1	1	2
	0	1	18
	0	9	3
	0	1	3
	2	0	3
	0	1	9
	0	0	1
	0	0	0
	0	1	1
	0	1	1
	5	0	0
	0	10	0
	0	0	0
	0	0	10
	0	9	0
	0	0	2
	0	3	0
	0	0	0
	7	2	4
	0	1	7
	0	1	0
	0	0	11
	1	1	1
	2	1	3
	0	0	0
	0	1	7
	0	1	1
	2	1	0
	1	3	21
	2	0	5
	0	1	7
	0	0	2
	0	0	2
	0	0	1
	0	0	2
	0	0	7
	0	6	3
	0	0	6
	0	0	0
	2	0	2
	0	1	0
	0	0	0
	5	0	0
	0	0	0
	4	0	4
	2	1	0
	0	2	1
	0	1	0
	1	0	7
	0	0	2
	0	2	0
	6	0	0
	1	0	1
	2	0	1
	0	0	2
	0	0	1
	0	2	0
	0	1	1
	1	0	0
	0	0	4
	0	0	0
	0	0	0
	0	1	7
	0	0	7
	0	1	0
	0	1	1
	0	0	1
	0	0	0
	3	0	1
	0	0	2
	0	1	1
	1	0	2
	0	1	1
	1	1	0
	0	2	1
	0	0	1
	0	0	0
	0	4	0
	0	1	0
	1	4	0
	0	1	1
	0	0	0
	0	0	0
	0	0	0
	0	3	0
	0	1	0
	1	2	0
	0	0	1
	1	2	0
	0	3	0
	0	9	0
	0	0	0
	0	3	0
	0	0	0
	0	2	0
	0	0	3
	0	2	7
	0	3	0
	1	1	1
	0	5	0
	0	3	0
	0	1	0
	0	0	1
	1	0	0
	0	0	0
	0	0	0
	0	0	0
	0	2	0
	1	0	0
	0	0	5
	0	10	2
	0	1	0
	0	0	0
	0	1	1
	1	2	0
	3	2	1
	0	0	0
	0	1	2
	0	1	0
	0	0	2
	0	1	1
	0	0	2
	0	1	2
	0	7	1
	1	1	1
	0	0	0
	0	3	1
	2	2	1
	1	0	0
	0	0	0
	0	1	5
	0	0	6
	1	0	10
	0	1	11
	1	1	8
	1	0	6
	0	1	6
	0	0	1
	0	1	0
	1	1	0
	0	0	1
	0	1	1
	1	4	0
	0	2	1
	0	1	1
	2	4	5
	0	5	19
	0	2	0
	0	2	1
	0	0	1
	1	1	2
	0	3	5
	0	0	1
	0	1	1
	0	1	1
	1	2	2
	0	1	4
	0	0	0
	1	2	3
	0	1	1
	0	7	2
	1	2	1
	0	1	0
	0	2	1
	0	3	2
	0	1	10
	0	0	3
	0	0	0
	0	0	3
	0	0	6
	0	0	2
	2	2	9
	2	5	0
	0	2	1
	0	0	6
	0	4	0
	0	0	1
	1	1	5
	4	1	10
	0	0	4
	0	2	1
	21	1	3
	1	0	1
	1	0	1
	0	0	0
	0	1	12
	0	0	9
	0	1	1
	4	1	9
	0	1	4
	0	0	5
	0	0	2
	0	1	1
	2	0	4
	1	0	1
	0	0	4
	0	6	2
	1	3	4
	0	0	1
	1	2	2
	0	0	2
	4	2	3
	0	5	8
	0	0	10
	1	1	0
	2	1	4
	0	2	4
	1	0	5
	0	2	2
	1	4	6
	0	0	0
	0	0	1
	0	2	4
	0	0	1
	0	0	3
	1	0	4
	1	3	3
	0	2	2
	2	0	1
	0	0	3
	2	1	1
	0	0	0
	0	0	1
	1	1	2
	0	0	0
	0	1	0
	2	3	9
	1	8	0
	0	0	1
	0	1	4
	0	3	8
	0	2	3
	0	0	3
	0	1	0
	0	0	2
	0	0	1
	0	0	1
	0	0	3
	0	0	1
	0	0	2
	1	6	1
	0	1	1
	0	0	0
	0	2	1
	0	0	0
	2	2	1
	0	0	2
	0	0	1
	0	0	1
	0	0	5
	2	3	3
	0	0	4
	2	0	0
	0	1	5
	0	1	5
	0	0	5
	0	1	3
	0	0	3
	0	0	3
	0	0	4
	0	0	2
	1	1
	1	4
	0	2
	0	1
	2	0
	0	0
	2	0
	0	1
	0	2
	2	2
	0	2
	0	0
	4	6
	1	2
	3	7
	1	0
	0	0
	1	0
	0	0
	4	2
	1	0
	0	1
	0	0
	0	1
	3	0
	1	0
	2	0
	1	0
	0	0
	0	0
	0	0
	0	0
	0	0
	0	0
	1	1
	0	0
	0	2
	1	2
	0	0
	0	0
	0	0
	1	0
	0	0
		0
		1
		0
		1
		0
		0
		0
		0
		0
		0
		2
		0
		0
		3
		0
		0
		0
		2
		0
		2
		1
		2
		0
		1
		1
		1
		0
		0
		0

## Sheet: Figure S5K
Figure S5K
	control	antiteloG	antiteloC
Experiment 1	1	3	6
	5	4	1
	0	0	2
	8	9	6
	5	2	0
	11	8	0
	4	2	1
	5	1	1
	2	5	0
	6	6	4
	5	2	6
	0	2	5
	1	14	3
	1	1	4
	2	0	2
	2	4	3
	3	1	7
	5	0	2
	3	1	3
	0	0	1
	5	4	4
	0	0	7
	1	0	0
	4	0	0
	5	5	8
	6	3	5
	5	0	3
	2	4	1
	1	0	9
	1	2	3
	3	6	7
	0	0	5
	0	0	7
	0	6	1
	0	6	6
	0	1	0
	0	5	4
	0	5	2
	3	7	5
	3	1	2
	3	7	7
	3	0	1
	4	9	0
	4	0	1
	5	0	0
	5	0	0
	2	1	6
	11	0	11
	2	8	1
	3	7	7
	0	11	7
	7	4	3
	4	8	1
	2	6	0
	0	3	0
	0	1	1
	1	4	0
	4	3	2
	8	1	1
	0	3	0
	5	12	0
	1	3	4
	1	3	0
	0	1	5
	9	4	2
	3	14	0
	0	1	0
	0	0	8
	5	2	0
	0	0	3
	1	6	0
	7	0	7
	0	6	6
	4	0	4
	2	0	3
	0	1	1
	6	1	8
	2	5	4
	0	4	2
	4	7	4
	0	1	9
	3	0	2
	12	3	1
	10	0	5
	2	0	2
	8	0	3
	0	2	2
	1	1	2
	4	0	0
	3	0	1
	4	1	0
	0	1	1
	1	1	1
	2	0	2
	1	1	3
	10	1	9
	0	0	4
	2	3	1
	0	0	8
	0	8	6
	0	0	2
	2	0	0
	6	0	5
	6	11	0
	3	1	2
	5	0	8
	3	1	1
	4	3	1
	2	0	1
	4	0	5
	4	0	2
	9	1	4
	7	0	0
	5	1	2
	4	2	3
	4	0	0
	0	3	12
	8	4	1
	4	4	5
	7	0	5
	0	2	1
	5	0	3
	0	2	4
	5	0	5
	13	1	1
	1	1	1
	3	0	3
	1	0	6
	4	2	9
	2	0	3
	0	1	11
	2	4	5
	3	8	13
	7	5	2
	2	0	0
	3	2	0
	12	0	3
	6	0	5
	1	0	6
	1	0	0
	0	0	3
	5	0	1
	2	5	1
	2	4	0
	1	7	4
	1	0	0
	2	0	0
	8	5	1
	11	0	0
	6	1	2
	9	1	0
	3	1	3
	0	8	0
	6	0	1
	0	2
	6	0
	7
	2
	2
	0
	7
	0
	0
	4
	2
	3
	1
	2
	3
	1
	6
	0
	4
	6
	5
	2
	3
	3
	2
	4
	5
	3
	3
	6
	0
	1
	2
	4
	0
	6
	0
	2
	6
	1
	0
	7
Experiment 2	1	3	1
	2	3	2
	0	3	1
	0	6	5
	0	1	9
	9	2	0
	1	0	0
	2	13	1
	1	0	1
	0	1	7
	0	1	5
	0	3	0
	3	1	3
	0	2	1
	8	0	7
	3	2	1
	0	0	7
	10	0	4
	2	0	4
	2	1	9
	3	2	0
	2	2	0
	6	1	2
	1	1	2
	5	2	0
	0	2	8
	0	1	3
	4	0	0
	2	5	1
	0	0	0
	1	0	0
	0	0	3
	0	2	1
	0	0	0
	0	0	0
	0	0	5
	0	0	0
	0	0	2
	1	1	2
	0	1	0
	0	0	3
	0	0	0
	7	1	0
	1	2	0
	1	4	3
	3	0	0
	0	0	2
	0	3	6
	1	0	3
	0	0	0
	0	0	8
	2	0	4
	0	0	1
	0	0	9
	0	0	0
	0	1	3
	1	0	0
	1	0	0
	0	0	7
	3	0	6
	0	0	1
	0	1	1
	1	0	2
	0	0	2
	5	0	1
	0	0	1
	0	0	0
	0	0	5
	0	0	3
	7	3	4
	0	0	0
	0	1	8
	0	1	3
	0	0	2
	0	0	0
	0	0	2
	0	0	2
	1	0	5
	0	0	8
	0	0	2
	0	2	0
	0	1	0
	0	0	0
	0	0	1
	0	7	1
	0	0	0
	0	0	0
	1	6	1
	0	0	4
	0	3	0
	0	1	2
	4	1	1
	0	0	1
	0	0	0
	1	1
	1	0
	3	0
	0	1
	0	2
	1	0
	1	1
	1	0
	0	0
	0	1
	0	0
	0	1
	3	0
	1	3
	0	0
	2	7
	0	0
	2	6
	0	5
	5	3
	0	0
	0	2
	3	0
	0	1
	1	1
	0	0
	1	0
	0	3
	0	1
	2	0
	1	0
	1	2
	0	1
	4	2
	0	1
	5	3
	0	1
	0	0
	0	0
	0	4
	2	0
	0	0
	0	0
	0	0
	0	2
	0	1
	2	0
	0	1
	1	0
	2	1
	0	0
	0	0
	2	0
	4	0
	2	0
	0	1
	0	0
	0	2
	4	1
	0	0
	0	1
	1	1
	0	0
	0	0
	2	1
	1	1
	0	1
	0	0
	0	0
	0	0
	3	0
	0	0
	0	0
	0	0
	0	0
	0	0
	0	0
	0	1
	0	1
	0	0
	0	2
	0	3
	0	2
	0	3
	0	11
	0	1
	0	5
	0	7
	1	1
	0	0
	0	1
	2	0
	2	0
	0	0
	1	0
	0	3
	2	0
	0	0
	0	0
	3	1
	0	2
	1	0
	0	2
	0	1
	0	0
	0	0
	0	2
	0	1
	0	0
	0	0
	0	0
	0	0
	0	2
	0	0
	0	1
	0	0
	0	0
	1	0
	0	0
	0	1
	0	3
	0	1
	0	0
	0
	0
	0
	0
	0
	0
	0
	0
	1
	0
	0
	0
	0
	0
	0
	0
	0
	1
	0
	0
	3
	1
	0
	1
	2
	1
	0
	0
	0
	0
	0
	4
	0
	1
	0
	0
	0
	0
	0
	0
	2
	1
	4
	1
	1
	6
	0
	2
	1
	2
	0
	5
	0
	2
	0
	2
	1
	2
	0
	5
	0
	0
	0
	0
	0
	3
	0
	0
	1
	0
	1
	1
	1
	2
	0
	0
	1
	0
	1
	1
	0
	1
	0
	2
	1
	0
	0
	2
	0
	0
	0
	2
	3
	0
	1
	0
	1
	0
	0
	2
	2
	0
	0
	0
	1
	2
	1
	0
	4
	3
	0
	0
	4
	1
	0
	0
	0
	0
	0
	0
Experiment 3	0	3	4
	6	0	8
	0	2	6
	9	1	4
	5	2	4
	11	0	0
	14	1	5
	0	3	1
	1	0	0
	4	12	6
	6	0	3
	0	13	2
	6	0	3
	3	17	1
	0	10	3
	7	1	2
	0	2	5
	2	0	2
	7	0	10
	2	9	3
	1	0	0
	15	1	4
	21	0	3
	4	3	1
	1	0	1
	3	4	0
	0	0	1
	6	1	7
	13	3	4
	0	0	2
	17	0	0
	0	1	12
	0	0	2
	0	2	2
	9	2	0
	2	2	0
	6	2	2
	0	1	0
	6	3	2
	6	0	1
	1	0	3
	6	0	1
	18	0	0
	7	0	1
	3	0	0
	1	5	5
	5	2	0
	2	0	0
	3	0	0
	7	13	0
	2	1	4
	12	1	3
	10	1	2
	0	7	0
	0	0	8
	0	0	6
	7	3	1
	1	0	1
	0	0	4
	0	0	0
	2	0	5
	8	0	3
	1	0	2
		2	0
			6
			1
			3
			0
			4
			1
			3
			0
			2
			3
			2
			0
			10
